# Supplementary material for: Stance modals in Chinese EFL learners’ monologue tasks: A corpus-based study
Source: PLoS One. 2026 Apr 24;21(4):e0347841. doi: 10.1371/journal.pone.0347841 (PMC13108803; doi:10.1371/journal.pone.0347841)
Supplement: S1 Table — This table lists the frequency and types of stance modals used by learners. (XLSX) [file pone.0347841.s001.xlsx]

## Sheet: Sheet1 CEFLLs_Epistemicity
Category	Type	Year/Topic	Proficiency Level	Speaker	Marker	Marker context
Epistemic modality	Booster	2007/Pets or not	3	L3_07-001-02	ability to	Secondly, they possessed inborn ability to<B:M_ability> entertainment... people<Booster:Generality> providing rich<Booster:Grade> sources of pleasure<Att:F> and fun<Att:F>. L3_07-001-02
Epistemic modality	Booster	2003/Spaceship Columbia	2	L2_03-020-05	be able to	I can<B:M_ability> imagine<H:Cog> that their family will<B:M_possibility> not<Negation> be able to<B:M_ability> see them again. L2_03-020-04
Epistemic modality	Booster	2004/China’s employment market	1	L1_04-005-27	be essential	Undoubtedly<Ccr.>, higher education<exclu. FE>is still<B:Em> very<B:Gr.>essential<B:M_necessity> to this nation's<B:Gen.> development.L1_04-005-27
Epistemic modality	Booster	2003/Spaceship Columbia	1	L1_03-028-22	be essential to	we<Add.> must<B:M_obligation> bear in mind that it is essential<B:M_obligation> to swilling fulfilling ones in dreams. L1_03-028-22
Epistemic modality	Booster	2003/Spaceship Columbia	1	L1_03-028-24	it is inevitable that	it is inevitable<B:Em> that we<Add.> will<B:M_possibility> meet a lot of<B:Gr.> trouble. L1_03-028-24
Epistemic modality	Booster	2003/Spaceship Columbia	1	L1_03-028-01	necessary	Thirdly, sacrifice is just <B:Em> necessary<B:M_obligation> in every <B:Gen.> revolutions, no matter it is a revolution in human history or revolution in scientific field. L1_03-028-01
Epistemic modality	Booster	2004/China’s employment market	2	L2_04-005-08	necessary	the expansion of enrollment... in universities is a necessary<B:M_obligation> momentum. L2_04-005-08
Epistemic modality	Booster	2005/Suggestions for Olympics	2	L2_05-012-04	necessary	Laws and regulations should<H:M_obligation> be enforced<Att:App> when necessary<B:M_obligation>. L2_05-012-04
Epistemic modality	Booster	2006/Ban on firecrackers and fireworks	2	L2_06-004-04	necessary	Some people<H:Gen> think<Attribution> that it is a necessary<B:M_obligation> part of the Spring Festival L2_06-004-04
Epistemic modality	Booster	2006/Ban on firecrackers and fireworks	2	L2_06-004-06	necessary	it is necessary<B:M_obligation> that we<Addressing> should<H:M_obligation> give up<Att:App> the firecrackers and fireworks L2_06-004-06
Epistemic modality	Booster	2003/Spaceship Columbia	3	L3_03-020-07	necessary	we<Excliustion_context> should<H:M_obligation> ... make contribution to our<Excliustion_context> homeland, and make sacrifice<Att:App> when it's necessary<B:M_obligation> L3_03-020-07
Epistemic modality	Booster	2006/Ban on firecrackers and fireworks	3	L3_06-004-21	necessary	If … I was the major of a big city, I will<B:M_Possibility>... aspect[respect?] the people's use of these issues, but<Cntr>the government ban of it is necessary<B:M_obligation> also<B:Em>. L3_06-004-21
Epistemic modality	Booster	2006/Ban on firecrackers and fireworks	3	L3_06-004-12	necessary	I think<Booster:Cognition> it's ...... necessary<H:M> historical part of the ... Chinese culture ... L3_06-004-12
Epistemic modality	Booster	2006/Ban on firecrackers and fireworks	2	L2_06-004-28	a great possibility to	In first place, the place and area ... Apparently there is a great possibility<B:M_Possibility> to cause<Att:App> big fires. L2_06-004-28
Epistemic modality	Booster	2003/Spaceship Columbia	1	L1_03-020-13	will	the 7 crew members will <B:M_possibility> never <B:Gen.> come back again. L1_03-020-13
Epistemic modality	Booster	2003/Spaceship Columbia	1	L1_03-020-13	will	I believe <B:Cog.> that the sacrifice <Att: J> of these 7 crew members will <B:M_possibility > never <B:Gen.> be wasted<Att: App>. L1_03-020-13
Epistemic modality	Booster	2003/Spaceship Columbia	1	L1_03-020-13	will	because of their encouragement<Aff: J>, we <Add.> will <B:M_possibility > step forward in exploring the universe and the exploring all <B:Gen.> the mysteries ... in the universe. L1_03-020-13
Epistemic modality	Booster	2003/Spaceship Columbia	1	L1_03-020-13	will	In my opinion <H: P>, the people like Huang Jiguang and the people like the 7 crew members, and their spirit will <B:M_possibility > never <B:Gen.> die and immortal. L1_03-020-13
Epistemic modality	Booster	2003/Spaceship Columbia	1	L1_03-020-25	will	and every <B:Gen.> sin individual and every <B:Gen.> single man will <B:M_possibility> enjoy<Att:F> the benefit <Att:J> brought by the scientific improvement <Aff:J>. L1_03-020-25
Epistemic modality	Booster	2003/Spaceship Columbia	1	L1_03-020-25	will	In the scientific research we <Add. Excl. > will <B:M_possibility > meet many many <B:Gr.> challenges<Att:J> as well as difficulties<Att:J> L1_03-020-25
Epistemic modality	Booster	2003/Spaceship Columbia	1	L1_03-028-01	will	It will <B:M_possibility > be really <B:Em> a great <B:Gr.> misfortune <Att:J> in such aspects of scientific research on the outer space, on human history<exclu.>. L1_03-028-01
Epistemic modality	Booster	2003/Spaceship Columbia	1	L1_03-028-01	will	we <Add.> will <B:M_possibility > one step closer <Excl. Topic> to discovering the mysteries of universe. L1_03-028-01
Epistemic modality	Booster	2003/Spaceship Columbia	1	L1_03-028-01	will	they will <B:M_possibility > live in our <Add.> heart for ever <B:Gen.>. L1_03-028-01
Epistemic modality	Booster	2003/Spaceship Columbia	1	L1_03-028-09	will	And this event and their spirits will <B:M_possibility > encourage <Att: App>the scientist to continue... to to their develop <Att: App> ... in science and technology to high <B:Gr.> stage. L1_03-028-09
Epistemic modality	Booster	2003/Spaceship Columbia	1	L1_03-028-09	will	we <Add.> will <B:M_possibility > ... remember < Att:F > them forever <B:Gen.>. L1_03-028-09
Epistemic modality	Booster	2003/Spaceship Columbia	1	L1_03-028-13	will	they cannot<B:M_ability><Neg.> imagine they will<B:M_possibility> died. L1_03-028-13
Epistemic modality	Booster	2003/Spaceship Columbia	1	L1_03-028-13	will	the crew of the seven will<B:M_possibility> never <B:Gen.>be back to the earth. L1_03-028-13
Epistemic modality	Booster	2003/Spaceship Columbia	1	L1_03-028-16	will	I think <B:Cog.> the next time we <Add.>will<B:M_possibility> make it much <B:Gr.> more safer <B:Gr.>L1_03-028-16
Epistemic modality	Booster	2003/Spaceship Columbia	1	L1_03-028-16	will	all <B:Gen.> the human being will<B:M_possibility>remember<exclu. unclear>, because the soul will <B:M_possibility> forever <B:Gen.> live in our <Add.> heart. L1_03-028-16
Epistemic modality	Booster	2003/Spaceship Columbia	1	L1_03-028-16	will	all <B:Gen.> the human being will <B:M_possibility>remember<exclu. unclear>, because the soul will<B:M_possibility> forever <B:Gen.> live in our <Add.> heart.L1_03-028-16
Epistemic modality	Booster	2003/Spaceship Columbia	1	L1_03-028-17	will	without <Neg.> them we <Add.>will<B:M_possibility>have no <Neg.> prosperity <Att:J> of our <Add.> human kinds today.L1_03-028-17
Epistemic modality	Booster	2003/Spaceship Columbia	1	L1_03-028-22	will	but<Cntr> we<Add.> happy<Att:F> to see<H: cog> that in the future, maybe<H:M_Possibility>, people<H:Gen>will<B:M_possibility> have great<B:Gr.> courage<Att:J>, and they will<B:M_possibility> carry forward the project, and fulfill the dreams. L1_03-028-22
Epistemic modality	Booster	2003/Spaceship Columbia	1	L1_03-028-22	will	but<Cntr> we<Add.> happy<Att:F> to see<H: cog> that in the future, maybe<H:M_Possibility>, people<H:Gen> will<B:M_possibility> have great<B:Gr.> courage<Att:J>, and they will<B:M_possibility> carry forward the project, and fulfill the dreams. L1_03-028-22
Epistemic modality	Booster	2003/Spaceship Columbia	1	L1_03-028-22	will	what they have done, they have discovered many<B:Gr.> unexpected lives, which will<B:M_possibility> greatly<B:Gr.> improve<Att: App> the lives for the human beings in the future.L1_03-028-22
Epistemic modality	Booster	2003/Spaceship Columbia	1	L1_03-028-22	will	they have discovered many<B:Gr.> unknown aspects, which will<B:M_possibility>greatly<B:Gr.> brought them to our<Add.> horizon. L1_03-028-22
Epistemic modality	Booster	2003/Spaceship Columbia	1	L1_03-028-22	will	in the future, it will<B:M_possibility> [be] of great<B:Gr.>importants<Att:J> to the developments<Att:J> of human beings.L1_03-028-22
Epistemic modality	Booster	2003/Spaceship Columbia	1	L1_03-028-22	will	Second, their courage<Att:J>…will<B:M_possibility> lead us<Add.> to go deeper<B:Gr.> in the space. L1_03-028-22
Epistemic modality	Booster	2003/Spaceship Columbia	1	L1_03-028-22	will	what they have done will<B:M_possibility> leave a great<Att:J> impression to us.
Epistemic modality	Booster	2003/Spaceship Columbia	1	L1_03-028-22	will	I think<B:Cog.> from this point, front this message, we<Add.>will<B:M_possibility> see that, actually<B:Em>, the science and technology need to be improve in the future. L1_03-028-22
Epistemic modality	Booster	2003/Spaceship Columbia	1	L1_03-028-22	will	but<Cntr> we<Add.> happy<Att:F> to see<H: cog> that in the future, maybe<H:M_Possibility>, people<H:Gen>will<B:M_possibility> have great<B:Gr.> courage<Att:J>, andthey will<B:M_possibility> carry forward the project, and fulfill the dreams.L1_03-028-22
Epistemic modality	Booster	2003/Spaceship Columbia	1	L1_03-028-22	will	but<Cntr> we<Add.> happy<Att:F> to see<H: cog> that in the future, maybe<H:M_Possibility>, people<H:Gen> will<B:M_possibility> have great<B:Gr.> courage<Att:J>, andthey will<B:M_possibility> carry forward the project, and fulfill the dreams. L1_03-028-22
Epistemic modality	Booster	2003/Spaceship Columbia	1	L1_03-028-22	will	in the future, … human beings will<B:M_possibility> utilize their creativity<Att:J>and their imagination, and discover a very<B:Gr.> bright<Att:J> future. L1_03-028-22
Epistemic modality	Booster	2003/Spaceship Columbia	1	L1_03-028-22	will	they will<B:M_possibility> discover, many<B:Gr.> underlining undertakings, and ... in discovering the mysterious of our<Add.> universe.L1_03-028-22
Epistemic modality	Booster	2003/Spaceship Columbia	1	L1_03-028-24	will	after reading this news, I think<B:Cog.>, ... all of <B:Gen.> us<Add.>will<B:M_possibility> think about<exclu.> something<H:Gen>.L1_03-028-24
Epistemic modality	Booster	2003/Spaceship Columbia	1	L1_03-028-24	will	the development of the space exploration will<B:M_possibility>not<Neg.> be retarded.L1_03-028-24
Epistemic modality	Booster	2003/Spaceship Columbia	1	L1_03-028-24	will	it is inevitable<B:Em> that we<Add.>will<B:M_possibility> meet a lot of<B:Gr.> trouble. L1_03-028-24
Epistemic modality	Booster	2003/Spaceship Columbia	1	L1_03-028-24	will	what's they didwill<B:M_possibility> give us<Add.>, confidence<Att:J>. L1_03-028-24
Epistemic modality	Booster	2003/Spaceship Columbia	1	L1_03-028-24	will	Without<Neg.> their help, it will<B:M_possibility> be difficult<Att:J>ffor our<Add.>country<exclu. topic> to develop<Att: App> our<Add.> world<exclu. topic> to develop <Att: App>. L1_03-028-24
Epistemic modality	Booster	2003/Spaceship Columbia	1	L1_03-028-24	will	if all of<B:Gen.> us<Add.>are afraid<Att:F> that... we<Add.>will<B:M_possibility> die. If if we<Add.> choose<Att: App> this this kind of difficult<Att:J> task, then the science and technology and will<B:M_possibility> never<Neg.><B:Gen.>be improved<Att: App>. L1_03-028-24
Epistemic modality	Booster	2003/Spaceship Columbia	1	L1_03-028-24	will	if all of<B:Gen.> us<Add.>are afraid<Att:F> that... we<Add.> will<B:M_possibility> die. If if we<Add.> choose<Att: App> this this kind of difficult<Att:J> task, then the science and technology and will<B:M_possibility> never<Neg.><B:Gen.>be improved<Att: App>. L1_03-028-24
Epistemic modality	Booster	2004/China’s employment market	1	L1_04-005-01	will	However<Cntr>, this year's the challenge<Att:J>will<B:M_Possibility> be more<B:Gr.> serious<Att:J>.L1_04-005-01
Epistemic modality	Booster	2004/China’s employment market	1	L1_04-005-01	will	That is good<Att:J>, because this will<B:M_Possibility> improve<Att: App>our whole nation's<B:Gen.> qualification.L1_04-005-01
Epistemic modality	Booster	2004/China’s employment market	1	L1_04-005-01	will	All<B:Gr.> thesewill<B:M_Possibility> help to<Att: App> solve<Att: App> the employment problem<Att:J> in the employment market.L1_04-005-01
Epistemic modality	Booster	2004/China’s employment market	1	L1_04-005-01	will	I think<B:Cog.> the employment market challenge will<B:M_Possibility> be met probly [probably] <H:M_possibility>.L1_04-005-01
Epistemic modality	Booster	2004/China’s employment market	1	L1_04-005-02	will	and the chance will<B:M_Possibility> be bigger<B:Gr.> for us<exclu. context> to find a good<Att:J> job.L1_04-005-02
Epistemic modality	Booster	2004/China’s employment market	1	L1_04-005-05	will	it is hard<Att:J> for them to find... an ideal<Att:J>job and they will<B:M_Possibility> be feel lost<Att:F>.L1_04-005-05
Epistemic modality	Booster	2004/China’s employment market	1	L1_04-005-07	will	Several years later, they will<B:M_Possibility> be graduates and have to meet the employment problem<Att:J>.L1_04-005-05
Epistemic modality	Booster	2004/China’s employment market	1	L1_04-005-27	will	But<Cntr> they should<H:M_obligation> find a position that will<B:M_Possibility> offer them the chance<Att:J> to devote their talent to<Att: App> the development<Att:J> of the country<B:Gen.>L1_04-005-27
Epistemic modality	Booster	2004/China’s employment market	1	L1_04-005-27	will	I'm pretty<B:Gr.> sure that<B:cog> those places will<B:M_Possibility> offer them good<Att:J> career opportunities<Att:J> as well.L1_04-005-27
Epistemic modality	Booster	2004/China’s employment market	1	L1_04-005-27	will	eventually, the nation's<B:Gen.> economy will<B:M_Possibility> grow in a benign<Att:J> way.L1_04-005-27
Epistemic modality	Booster	2004/China’s employment market	1	L1_04-005-29	will	And this means you<Add.> can<B:M_ability> choose to<Att: App> work near or far from your home and choose where which kind which city you<Add.>will<B:M_Possibility> work in.L1_04-005-29
Epistemic modality	Booster	2004/China’s employment market	1	L1_04-005-29	will	However, the increasing of higher education... institution shows that university and college student will<B:M_Possibility> face increasing intensecompetition in the market<exclu. Instru.>.L1_04-005-29
Epistemic modality	Booster	2004/China’s employment market	1	L1_04-005-29	will	And this means you<Add.> must<B:M_obligation> have a clearly[clear] opinion<B:Cog.> that what you<Add.>will<B:M_Possibility> be in your<Add.> future.L1_04-005-29
Epistemic modality	Booster	2004/China’s employment market	1	L1_04-005-29	will	If you<Add.> know<B:Cog.> what you<Add.>will<B:M_Possibility> be in the future, you<Add.> can<B:M suggestion> try your best to<Att:App.><Add.> get ... all<B:Gr.> the things that needed<Att:App.> in your<Add.> future's job.
Epistemic modality	Booster	2004/China’s employment market	1	L1_04-005-31	will	when we equipped by this useful<Att:J> knowledge, wewill<B:M_Possibility>gets benefits from<Att: App> competition in the future. L1_04-005-31
Epistemic modality	Booster	2005/Suggestions for Olympics	1	L1_05-012-13	will	I think<Booster:Cognition> the citizens and the whole<Booster:Generality> nation will<B:M_possibility> pay a better<Att:J><Booster:Grade> and higher<Att:J><Booster:Grade> quality. L1_05-012-13 [提高综合素质]
Epistemic modality	Booster	2005/Suggestions for Olympics	1	L1_05-012-14	will	Because you know<Concurring> many<Booster:Grade> journalists, many<Booster:Grade> reporters and TV workers will<B:M_Possibility> come to Beijing, and we<excluded context> should<H:M_obligation> tackle<Att: App> the problem<Att:J> for them how … they eat, …how they live. L1_05-012-14
Epistemic modality	Booster	2005/Suggestions for Olympics	1	L1_05-012-15	will	We know that<Concurring> during the period of Olympic Games, the city will<B:M_Possibility> attract<Att: App> many, many<Booster:Grade> foreigners to our …capital. L1_05-012-15
Epistemic modality	Booster	2005/Suggestions for Olympics	1	L1_05-012-15	will	That is means if the traffic condition is not<Negation> good<Att:J>, they will<B:M_Possibility> cause<Att: App> many<Booster:Grade> troubles<Att:J>. L1_05-012-15
Epistemic modality	Booster	2005/Suggestions for Olympics	1	L1_05-012-15	will	So the athletes as well as the visitors will<B:M_Possibility>feel<H: cog.> that Wahoo! How beautiful<Att:J> the city is! L1_05-012-15
Epistemic modality	Booster	2005/Suggestions for Olympics	1	L1_05-012-15	will	Because if they don't<Negation> have … basic English skills, …, it will<B:M_Possibility> be hard<Att:J> to communicate with foreigners. L1_05-012-15
Epistemic modality	Booster	2005/Suggestions for Olympics	1	L1_05-012-15	will	There will<B:M_Possibility> be mainly[many?]<Booster:Grade> visitors from different countries. L1_05-012-15
Epistemic modality	Booster	2005/Suggestions for Olympics	1	L1_05-012-16	will	And I think<Booster:Cognition> they will<B:M_Possibility> be fascinated about Chinese tradition and culture. L1_05-012-16
Epistemic modality	Booster	2005/Suggestions for Olympics	1	L1_05-012-16	will	Besides, I think<Booster:Cognition>, ……the Olympic Games in Athens… afford a friend report, on the Internet that<Attribution> …Athens paid a lot<Booster:Grade> to host the Olympic Games. And they will<B:M_Possibility>…in debt in… the next ten years. L1_05-012-16
Epistemic modality	Booster	2005/Suggestions for Olympics	1	L1_05-012-24	will	So a lot<Booster:Grade>people will<B:M_Possibility> take public transportations and as a result, there …will<B:M_Possibility> be, fewer<Att:J> vehicles on the main roads, and there will<B:M_Possibility> be less traffic jams. L1_05-012-24
Epistemic modality	Booster	2005/Suggestions for Olympics	1	L1_05-012-24	will	So a lot<Booster:Grade>people will<B:M_Possibility> take public transportations and as a result, there …will<B:M_Possibility> be, fewer<Att:J> vehicles on the main roads, and there will<B:M_Possibility> be less traffic jams. L1_05-012-24
Epistemic modality	Booster	2005/Suggestions for Olympics	1	L1_05-012-24	will	So a lot<Booster:Grade>people will<B:M_Possibility> take public transportations and as a result, there …will<B:M_Possibility> be, fewer<Att:J> vehicles on the main roads, and there will<B:M_Possibility> be less traffic jams. L1_05-012-24
Epistemic modality	Booster	2005/Suggestions for Olympics	1	L1_05-012-24	will	many<Booster:Grade> people from all countries over the world<Excluded_ topic> will<B:M_Possibility> come to Beijing, most of<Booster:Grade> them …will<B:M_Possibility>take plane here, so one airport …willnot<B:M_Possibility><Negation> be enough<Booster:Grade>. L1_05-012-24
Epistemic modality	Booster	2005/Suggestions for Olympics	1	L1_05-012-24	will	many<Booster:Grade> people from all countries over the world<Excluded_ topic> will<B:M_Possibility> come to Beijing, most of<Booster:Grade> them …will<B:M_Possibility>take plane here, so one airport …willnot<B:M_Possibility><Negation> be enough<Booster:Grade>. L1_05-012-24
Epistemic modality	Booster	2005/Suggestions for Olympics	1	L1_05-012-24	will	The second problem is the environment. In every spring, there will<B:M_Possibility> be some sand storms in Beijing which make people uncomfortable<Att:J>, so we<excluded context> should improve<Att: App>... environment. L1_05-012-24
Epistemic modality	Booster	2005/Suggestions for Olympics	1	L1_05-012-25	will	The twenty-ninth Olympic Games will<B:M_Possibility> be hold in Beijing. L1_05-012-25
Epistemic modality	Booster	2005/Suggestions for Olympics	1	L1_05-012-25	will	In two thousand and eight, and the Olympic Games will<B:M_Possibility> be the most<Booster:Grade>important<Att:J> sports event in China. L1_05-012-25
Epistemic modality	Booster	2005/Suggestions for Olympics	1	L1_05-012-25	will	Because the players …will<B:M_Possibility> eat in Beijing. L1_05-012-25
Epistemic modality	Booster	2005/Suggestions for Olympics	1	L1_05-012-25	will	so at that time traffic will<B:M_Possibility> be more<Booster:Grade> serious<Att:J> problem<Att:J> Beijing will<B:M_Possibility> face, ... L1_05-012-25
Epistemic modality	Booster	2005/Suggestions for Olympics	1	L1_05-012-25	will	so at that time traffic will<B:M_Possibility> be more<Booster:Grade> serious<Att:J> problem<Att:J> Beijing will<B:M_Possibility> face, ... L1_05-012-25
Epistemic modality	Booster	2005/Suggestions for Olympics	1	L1_05-012-31	will	For the three ideas… I want to<Att:F> present is ... to broadcast to China what will<B:M_Possibility> happen in the Olympic Games and give our<excluded context> information to the Chinese people, and will<B:M_Possibility> call us<excluded context> give the information to the world<excluded context>. L1_05-012-31
Epistemic modality	Booster	2005/Suggestions for Olympics	1	L1_05-012-31	will	For the three ideas… I want to<Att:F> present is ... to broadcast to China what will<B:M_Possibility> happen in the Olympic Games and give our<excluded context> information to the Chinese people, and will<B:M_Possibility> call us<excluded context> give the information to the world<excluded context>. L1_05-012-31
Epistemic modality	Booster	2005/Suggestions for Olympics	1	L1_05-036-01	will	China's background culture and customs will<B:M_Possibility> have a good<Att:J> chance<Att:J> to show themselves, but<Cntr>also there was challenges<Att:J>, because China has to make itself. L1_05-012-32
Epistemic modality	Booster	2005/Suggestions for Olympics	1	L1_05-036-01	will	because people coming here in 2008 will<B:M_Possibility> be most<Booster:Grade> foreigners who are speaking English. L1_05-012-32
Epistemic modality	Booster	2006/Ban on firecrackers and fireworks	1	L1_06-004-08	will_I will	If I am the major of big city, and I will<B:M_Possibility> lift ban<Excluded_Instruction> in some<Hedge:Grade> suburban areas, such as<举例>in Beijing outside … the fifth ring road… L1_06-004-08
Epistemic modality	Booster	2006/Ban on firecrackers and fireworks	1	L1_06-004-15	will	Firstly, people<Excluded_topic> will<B:M_Possibility> concern more<Booster:Grade> about the safety<Excluded_ topic>... of the fire works, so the government<Excluded_topic> should<H:M_obligation> take some<Hedge:Grade> restrictions on<Att: App> the production of fireworks to make sure<Att: App> the good quality of both products as well as the safety<Excluded_ topic> for the person personnel and th…
Epistemic modality	Booster	2006/Ban on firecrackers and fireworks	1	L1_06-004-15	will	For example, … some<Hedge:Grade> cities will<B:M_Possibility> have a special[specific]<Excluded_ungrammatical> place, maybe<H:M_Possibility> some<H:Gen> very<Booster:Grade> grand<Att:J> place to give people a place to play their fireworks and to gather to celebrate this new year festival. L1_06-004-15
Epistemic modality	Booster	2006/Ban on firecrackers and fireworks	1	L1_06-004-17	will	And also<B:Em> it will<B:M_Possibility> be mass<Booster:Grade> harmful<Att:J> gas emission from the playing of firecrackers and fireworks, so it will<B:M_Possibility> do harm to<Att: App> the .. environment and also to people who play it ... L1_06-004-17
Epistemic modality	Booster	2006/Ban on firecrackers and fireworks	1	L1_06-004-17	will	And also<B:Em> it will<B:M_Possibility> be mass<Booster:Grade> harmful<Att:J> gas emission from the playing of firecrackers and fireworks, so it will<B:M_Possibility> do harm to<Att: App> the .. environment and also to people who play it ... L1_06-004-17
Epistemic modality	Booster	2006/Ban on firecrackers and fireworks	1	L1_06-004-17	will	because ... … it is possible that<H:M_Possibility> playing fireworks and firecrackers will<B:M_Possibility> cause fire … And… it may<H:M_Possibility> still<B:Em> cause<Excluded_ topic> the possible<H:M_Possibility> ... injury<Excluded_ topic> and death<Excluded_ topic> of people<Excluded_ topic>. L1_06-004-17
Epistemic modality	Booster	2006/Ban on firecrackers and fireworks	1	L1_06-004-19	will_I will	I will<B:M_Possibility> first bring into consideration of the safety<Excluded_ topic> of people<Excluded_ topic> of my city. L1_06-004-19
Epistemic modality	Booster	2006/Ban on firecrackers and fireworks	1	L1_06-004-22	will_I will	If I were the mayor, I would<H:M_Possibility> allow<Att: App> my citizens to organize the celebration. That is I will<B:M_Possibility> ... arrange a specific time and several areas during the Spring Festival for people<Excluded_ topic> to gather to celebrate it. L1_06-004-22
Epistemic modality	Booster	2006/Ban on firecrackers and fireworks	1	L1_06-004-22	will	and people<Excluded_ topic> will<B:M_Possibility> have a much ... enjoyable<Att:F> time and much<Booster:Grade> pleasant<Att:F> and much<Booster:Grade> exciting<Att:F> time during these festivals with these ... works with fireworks with this...... beautiful<Att:J> things. L1_06-004-22
Epistemic modality	Booster	2006/Ban on firecrackers and fireworks	1	L1_06-055-09	will	I think<Booster:Cognition>, what I want<Att:F> do is that…I'll<B:M_Possibility> still<B:Em> persist<Att: App> the assession of banning<Excluded_ topic> the using of firecrackers and fireworks during the Spring Festival. L1_06-055-09
Epistemic modality	Booster	2006/Ban on firecrackers and fireworks	1	L1_06-055-09	will_I will	first, I'll<B:M_Possibility> tell them that … why we<Excluded_ context> ban<Excluded_topic>, the application of the firecrackers and fireworks during the Spring Festival is because the safety and environmental concerns<Excluded_Instruction>. L1_06-055-09
Epistemic modality	Booster	2006/Ban on firecrackers and fireworks	1	L1_06-055-09	will	I know<Booster:Cognition> that there are many people<Booster:Generality> are claiming<Attribution> that if they are banned<Excluded_ topic> using, the integrate part of the traditional Chinese New Year celebration<Excluded_Instruction> will<B:M_Possibility> be gone, and without<Excluded_Instruction> it the Spring Festival lacks the true festival atmosphere<Excluded_Instruction>. L1_06-055-09
Epistemic modality	Booster	2006/Ban on firecrackers and fireworks	1	L1_06-055-09	will	what's more, I think<Booster:Cognition> I'll<B:M_Possibility> encourage<Att: App>people<Excluded_ topic> to do many<Booster:Grade> other ways of celebration. L1_06-055-09
Epistemic modality	Booster	2006/Ban on firecrackers and fireworks	1	L1_06-055-11	will	Once the explosion of this kind of factory happened, there will<B:M_Possibility> be millions of<Booster:Grade> lifes that will be that will<B:M_Possibility> be cost. L1_06-055-11
Epistemic modality	Booster	2006/Ban on firecrackers and fireworks	1	L1_06-055-11	will	Once the explosion of this kind of factory happened, there will<B:M_Possibility> be millions of<Booster:Grade> lifes that will be that will<B:M_Possibility> be cost. L1_06-055-11
Epistemic modality	Booster	2006/Ban on firecrackers and fireworks	1	L1_06-055-11	will	... the firecrackers and fireworks will<B:M_Possibility> pollute<Excluded_ topic> the environment, for example, the air, and city, and also<B:Em> L1_06-055-11
Epistemic modality	Booster	2006/Ban on firecrackers and fireworks	1	L1_06-055-11	will	it will<B:M_Possibility> cost great<Booster:Grade> waste of this materials, like paper. L1_06-055-11
Epistemic modality	Booster	2007/Pets or not	1	L1_07-001-06	will	Raising animals or keeping pets will<B:M_Possibility> help<Att: App> them release<Att: App> such a pressure<Att:F>. L1_07-001-06
Epistemic modality	Booster	2007/Pets or not	1	L1_07-001-06	will	And for the old man, they will<B:M_Possibility>, get kind of company of raising pets. L1_07-001-06
Epistemic modality	Booster	2007/Pets or not	1	L1_07-001-13	will	in that way, maybe<H:M_Possibility> we<Addressing> will<B:M_Possibility> have some<Hedge:Grade>... happiness<Att:F>. L1_07-001-13
Epistemic modality	Booster	2007/Pets or not	1	L1_07-001-13	will	if we<Addressing> are breeding a pet,... and we<Addressing>like to<Excluded_Instruction> travel it will<B:M_Possibility> bring us<Addressing> a lot of<Booster:Grade>trouble<Att:J>. L1_07-001-13
Epistemic modality	Booster	2007/Pets or not	1	L1_07-001-17	will	when they lose their interest<Att:F> of raising pets, they will<B:M_Possibility> perhaps<H:M_Possibility> abuse them. L1_07-001-17
Epistemic modality	Booster	2007/Pets or not	1	L1_07-001-19	will	keeping pets will<B:M_Possibility> cause environment pollution<Att:J> L1_07-001-19
Epistemic modality	Booster	2007/Pets or not	1	L1_07-001-21	will	it may<H:M_Possibility> attack a child, and that will<B:M_Possibility>harm<Att: App> to the families. L1_07-001-21
Epistemic modality	Booster	2007/Pets or not	1	L1_07-001-28	will	My argument<H: P> for this point will<B:M_Possibility> be discussed as follows. L1_07-001-28
Epistemic modality	Booster	2007/Pets or not	1	L1_07-001-28	will	Firstly, I think<Booster:Cognition> pets will<B:M_Possibility> not<Negation> as clean as<Att:J> people. L1_07-001-28
Epistemic modality	Booster	2007/Pets or not	1	L1_07-001-28	will	When they come <comes> to one place they will<B:M_Possibility> always<Booster:Generality> pee or pour at any<Booster:Generality> time. L1_07-001-28
Epistemic modality	Booster	2007/Pets or not	1	L1_07-001-28	will	They will<B:M_Possibility> walking in the streets. L1_07-001-28
Epistemic modality	Booster	2007/Pets or not	1	L1_07-001-28	will	you<Addressing> will<B:M_Possibility> feelvery<Booster:Grade> bad<Att:F> for the dirty things on the ground. L1_07-001-28
Epistemic modality	Booster	2007/Pets or not	1	L1_07-001-28	will	It will<B:M_Possibility>not only<Negation> bother<Att:F> the host but also<Cntr>bother<Att:F> the neighbors. L1_07-001-28
Epistemic modality	Booster	2007/Pets or not	1	L1_07-024-01	will	They have a pleasant<Att:J> time but<Cntr> the problem<Att:J> is that some<Hedge:Grade> dogs just<B:Em> pee casually which will<B:M_Possibility>... do harm to<Att: App>our environment. L1_07-024-01
Epistemic modality	Booster	2007/Pets or not	1	L1_07-024-01	will	The dogs run on and... run here and there on the bus and bark at people<Booster:Generality> which will<B:M_Possibility> disturber<Att: App> others<Booster:Generality>. L1_07-024-01
Epistemic modality	Booster	2007/Pets or not	1	L1_07-024-01	will	sometimes<Hedge:Grade>... the ... dogs will<B:M_Possibility> bite at people<Booster:Generality>, specially<B:Em> the small children. L1_07-024-01
Epistemic modality	Booster	2007/Pets or not	1	L1_07-024-01	will	They will<B:M_Possibility> become harm<Att:J> to people<Booster:Generality> L1_07-024-01
Epistemic modality	Booster	2007/Pets or not	1	L1_07-024-01	will	when they are, they get old or are serious ill,... some<H:Gen> hosts will<B:M_Possibility> abandon them. L1_07-024-01
Epistemic modality	Booster	2003/Spaceship Columbia	2	L2_03-020-04	will	they will<B:M_possibility> be remembered <Att:App> forever<Booster:Generality> L2_03-020-04
Epistemic modality	Booster	2003/Spaceship Columbia	2	L2_03-020-05	will	I can<B:M_ability> imagine<H:Cog> that their family will<B:M_possibility> not<Negation> be able to<B:M_ability> see them again. L2_03-020-04
Epistemic modality	Booster	2003/Spaceship Columbia	2	L2_03-020-05	will	What they have done, will<B:M_possibility> benefit<Att:App> our<Addressing> human mind<exclu. topic> for a longer<Booster:Grade> time ... L2_03-020-04
Epistemic modality	Booster	2003/Spaceship Columbia	2	L2_03-020-05	will	there will<B:M_possibility> be much more<Booster:Grade> sacrifice<Att:App> for only<B:Em>a little<Hedge:Grade> progress<Att:App> in the human<exclu.topic> develop [development]<Att:App> in the history of human<exclu. topic>development<Att:App>. L2_03-020-04
Epistemic modality	Booster	2003/Spaceship Columbia	2	L2_03-020-08	will_I will	I will<B:M_possibility> ... brought my knowledge and devote<Att:App> myself L2_03-020-08
Epistemic modality	Booster	2003/Spaceship Columbia	2	L2_03-020-08	will	our<Addressing> technology ... will<B:M_possibility> be good<Att:J> enough<Booster:Grade> so that this tragedy<Att:F> will<B:M_possibility> never not<Negation> happen L2_03-020-08
Epistemic modality	Booster	2003/Spaceship Columbia	2	L2_03-020-08	will	our<Addressing> technology ... will<B:M_possibility> be good<Att:J> enough<Booster:Grade> so that this tragedy<Att:F> will<B:M_possibility> never not<Negation> happen L2_03-020-08
Epistemic modality	Booster	2003/Spaceship Columbia	2	L2_03-020-08	will	and I think<Booster:Cognition> this, that my dream will<B:M_possibility> come true L2_03-020-08
Epistemic modality	Booster	2003/Spaceship Columbia	2	L2_03-020-08	will	The 7 crew members will<B:M_possibility>not die in vain<exclu. Instru.>. L2_03-020-08
Epistemic modality	Booster	2003/Spaceship Columbia	2	L2_03-020-08	will	We, people<Booster:Generality> will<B:M_possibility> always<Booster:Generality> remember<Att:F> them in their heart. L2_03-020-08
Epistemic modality	Booster	2003/Spaceship Columbia	2	L2_03-020-10	will_I will	If I have chance to do the same thing as them I will<B:M_possibility> certainly<Concurring> take it. L2_03-020-10
Epistemic modality	Booster	2003/Spaceship Columbia	2	L2_03-020-11	will	The journey will<B:M_possibility> confirm with their spirit. L2_03-020-11
Epistemic modality	Booster	2003/Spaceship Columbia	2	L2_03-020-11	will	I believe<Booster:Cognition> that their contribution<Att:App> will<B:M_possibility> be remembered<Att:F> by other human beings<exclu. topic> forever<Booster:Generality>. L2_03-020-11
Epistemic modality	Booster	2003/Spaceship Columbia	2	L2_03-020-19	will	We<Addressing> will<B:M_possibility> remember<Att:F> ... all<Booster:Generality> seven crew members. L2_03-020-19
Epistemic modality	Booster	2003/Spaceship Columbia	2	L2_03-020-19	will	we<Addressing> will<B:M_possibility> still<B:Em> remember<Att:F> ... all of<Booster:Generality> them. L2_03-020-19
Epistemic modality	Booster	2003/Spaceship Columbia	2	L2_03-020-19	will	and American people ... as well as the people... all over<Booster:Generality> the world will<B:M_possibility> remember<Att:F> them. L2_03-020-19
Epistemic modality	Booster	2003/Spaceship Columbia	2	L2_03-020-19	will	We<Addressing> will<B:M_possibility> remember<Att:F> ... their contribution to<Att:App> the space science development<Att:App> L2_03-020-19
Epistemic modality	Booster	2003/Spaceship Columbia	2	L2_03-020-20	will	but also<Cntr> the people all over... the world<Booster:Generality> will<B:M_possibility> show their great<Booster:Grade> sorrow<Att:F> for their deaths L2_03-020-20
Epistemic modality	Booster	2003/Spaceship Columbia	2	L2_03-020-20	will	they will<B:M_possibility> remain in the history of the exploration ... of the space.
Epistemic modality	Booster	2003/Spaceship Columbia	2	L2_03-020-20	will	all over<Booster:Generality> the world will<B:M_possibility> cherish<Att:F> the memory forever<Booster:Generality>. L2_03-020-20
Epistemic modality	Booster	2003/Spaceship Columbia	2	L2_03-020-20	will	They will<B:M_possibility> be the heroes<exclu.topic> and heroines<exclu. topic> in the world<exclu. topic> forever<Booster:Generality>. L2_03-020-20
Epistemic modality	Booster	2003/Spaceship Columbia	2	L2_03-020-20	will	we<Addressing> are confident that<Booster:Cognition>, the human kind will<B:M_possibility> make greater<Att:J><Booster:Grade> progress<Att:App> in the exploration ... of the universe. L2_03-020-20
Epistemic modality	Booster	2003/Spaceship Columbia	2	L2_03-020-20	will	we<Addressing> will<B:M_possibility> make closer to discovering of the mysteries of the universe. L2_03-020-20
Epistemic modality	Booster	2003/Spaceship Columbia	2	L2_03-020-22	will	they must<B:M_possibility> know that<Booster:Cognition> some<H:Gen> unpredicatable events, or even<B:Em> human casualties will<B:M_possibility> happened L2_03-020-22
Epistemic modality	Booster	2003/Spaceship Columbia	2	L2_03-020-22	will	Their spirit ... will<B:M_possibility> encourage<Att:App> more<Booster:Grade> people to explore the universe. L2_03-020-22
Epistemic modality	Booster	2004/China’s employment market	2	L2_04-005-04	will	today's university and college students will<B:M_Possibility> face ... increasingly<Booster:Grade> intense<Att:J> competition in the market. L2_04-005-04
Epistemic modality	Booster	2004/China’s employment market	2	L2_04-005-04	will	the university graduates ...with high education will<B:M_Possibility> surely<B:Em> make great<Booster:Grade> contribution to<Att:App> the develop<Att:App> of our country<exclu. topic> ... L2_04-005-04
Epistemic modality	Booster	2004/China’s employment market	2	L2_04-005-06	will	more and more<Booster:Grade> university graduates will<B:M_Possibility> enter the employment market. L2_04-005-06
Epistemic modality	Booster	2004/China’s employment market	2	L2_04-005-06	will	The total of the students who entered the this university in ... 2000 is about 7000, who will<B:M_Possibility> all<B:Em> entered into the employment market to find jobs the next year. L2_04-005-06
Epistemic modality	Booster	2004/China’s employment market	2	L2_04-005-06	will	We<exclu. context> college student graduates will<B:M_Possibility> fice chances<Att:J> and challengers[challenge]<Att:J> at the same time L2_04-005-06
Epistemic modality	Booster	2004/China’s employment market	2	L2_04-005-09	will	maybe<H:M_Possibility> the nation<exclu. topic> will<B:M_Possibility> consider<Att:App> to cut<Att:App> or stop<Att:App> the expansion of enrollment in China's higher education L2_04-005-09
Epistemic modality	Booster	2004/China’s employment market	2	L2_04-005-11	will	when they choose a job ...they will<B:M_Possibility> choose<Att:App> the enterprise. L2_04-005-11
Epistemic modality	Booster	2004/China’s employment market	2	L2_04-005-11	will	they will<B:M_Possibility> not<Negation> give you<Addressing> the job. L2_04-005-11
Epistemic modality	Booster	2004/China’s employment market	2	L2_04-005-14	will	there surely<B:Em> will<B:M_Possibility> be more<Booster:Grade> job opportunities<Att:J>. L2_04-005-14
Epistemic modality	Booster	2004/China’s employment market	2	L2_04-005-15	will	so the facilities and all<Booster:Generality> related things will<B:M_Possibility> be developed<Att:App>. L2_04-005-15
Epistemic modality	Booster	2005/Suggestions for Olympics	2	L2_05-012-01	will	Second, as these from all<Booster:Generality> over the world and a lot of<Booster:Grade> Olympic Games' audience will<B:M_Possibility> also<B:Em> come to Beijing, they might<H:M_possibility> meet some<Hedge:Grade>difficulties<Att:J> in China. L2_05-012-01
Epistemic modality	Booster	2005/Suggestions for Olympics	2	L2_05-012-01	will	it will<B:M_Possibility> be very<Booster:Grade> useful<Att:J> if we ask so<B:Em> many<Booster:Grade> college students to become pioneers to join the Olympic Games to help<Att:App> the foreigner. L2_05-012-01
Epistemic modality	Booster	2005/Suggestions for Olympics	2	L2_05-012-01	will	I miss also we'll<B:M_Possibility> be show our friendness and ... our warmness to the, ...to people all<Booster:Generality> over the world. L2_05-012-01
Epistemic modality	Booster	2005/Suggestions for Olympics	2	L2_05-012-01	will	it will<B:M_Possibility> be very<Booster:Grade> noisy<Att:J> L2_05-012-01
Epistemic modality	Booster	2005/Suggestions for Olympics	2	L2_05-012-02	will	there were be many<Booster:Grade> facts [guests?] both at home and abroad will<B:M_Possibility> come to China to atoner about [attend] the Olympic Games. L2_05-012-02
Epistemic modality	Booster	2005/Suggestions for Olympics	2	L2_05-012-04	will	In this way, hopefully<Att:F>, all of<Booster:Generality> the citizen will<B:M_Possibility> do the ensure of contribution<Att:J> for a better<Booster:Grade> living environment to make all kinds of<Booster:Grade> foreigners aware< H:Cog> that our<exclu. context> city is the beautiful<Att:J> city. L2_05-012-04
Epistemic modality	Booster	2005/Suggestions for Olympics	2	L2_05-012-04	will	From the above measures, it is obvious that<Concurring> Olympic Games will<B:M_Possibility> be a successful<Att:J> games. L2_05-012-04
Epistemic modality	Booster	2005/Suggestions for Olympics	2	L2_05-012-11	will	it will<B:M_Possibility> improve<Att:App> Beijing's economy ... and other aspects. L2_05-012-11
Epistemic modality	Booster	2005/Suggestions for Olympics	2	L2_05-012-11	will	Of cause<Concurring>, I'll<B:M_Possibility> try my quality ... L2_05-012-11
Epistemic modality	Booster	2005/Suggestions for Olympics	2	L2_05-012-17	will	So they will<B:M_Possibility> encourage<Att:App> more and more<Booster:Grade> peoples<Booster:Generality> in Beijing and in China ... to work as a volunteers of the Olympic Games. L2_05-012-17
Epistemic modality	Booster	2005/Suggestions for Olympics	2	L2_05-012-17	will	I think<Booster:Cognition> that the Olympic Games is, will<B:M_Possibility> be successful<Att:J>. L2_05-012-17
Epistemic modality	Booster	2006/Ban on firecrackers and fireworks	2	L2_06-004-04	will	and others<H:Gen> think<Attribution> that it will<B:M_Possibility> cause<Att:App> many<Booster:Grade> problem<Att:J> such as safety<exclu. topic> and envoirnmental problems<Att:J>. L2_06-004-04
Epistemic modality	Booster	2006/Ban on firecrackers and fireworks	2	L2_06-004-04	will	it will<B:M_Possibility> cause<Att:App> safety<exclu. topic> problems<Att:J> L2_06-004-04
Epistemic modality	Booster	2006/Ban on firecrackers and fireworks	2	L2_06-004-04	will	the health is most<Booster:Grade> important<Att:J> for people<Booster:Generality>, so if it will<B:M_Possibility> be threatened<Att:App>, happiness<Att:F> will<B:M_Possibility> be threatened<Att:App> too<B:Em>. L2_06-004-04
Epistemic modality	Booster	2006/Ban on firecrackers and fireworks	2	L2_06-004-04	will	the health is most<Booster:Grade> important<Att:J> for people<Booster:Generality>, so if it will<B:M_Possibility> be threatened<Att:App>, happiness<Att:F> will<B:M_Possibility> be threatened<Att:App> too<B:Em>. L2_06-004-04
Epistemic modality	Booster	2006/Ban on firecrackers and fireworks	2	L2_06-004-04	will	As a beginning of a new year, people<Booster:Generality> wish to<Att:F> have a happiness<Att:F> and peaceful<Att:F> life ... So ... firecrackers and fireworks will<B:M_Possibility> threaten<Att:App> people's health<Att:J>. L2_06-004-04
Epistemic modality	Booster	2006/Ban on firecrackers and fireworks	2	L2_06-004-04	will	it will<B:M_Possibility> cause<Att:App> environmental problems<Att:J> L2_06-004-04
Epistemic modality	Booster	2006/Ban on firecrackers and fireworks	2	L2_06-004-04	will	As we know<Concurring>, ...firecrackers and fireworks will<B:M_Possibility> produce poisonous<Att:J> gas L2_06-004-04
Epistemic modality	Booster	2006/Ban on firecrackers and fireworks	2	L2_06-004-04	will	it will<B:M_Possibility> pollutes<exclu. topic> the ...environments ... L2_06-004-04
Epistemic modality	Booster	2006/Ban on firecrackers and fireworks	2	L2_06-004-04	will	which will<B:M_Possibility> also<B:Em> threaten<Att:App> people's<Booster:Generality> health<Att:J> L2_06-004-04
Epistemic modality	Booster	2006/Ban on firecrackers and fireworks	2	L2_06-004-04	will	and besides <besinds>, it will<B:M_Possibility> cause<Att:App> great<Booster:Grade> noise<Att:J> L2_06-004-04
Epistemic modality	Booster	2006/Ban on firecrackers and fireworks	2	L2_06-004-05	will	I think<Booster:Cognition> people<exclu. topic> will<B:M_Possibility> have nothing<Negation> to do that just<B:Em> stay at home, watching TV, playing Majiang and play car ...playing cards L2_06-004-05
Epistemic modality	Booster	2006/Ban on firecrackers and fireworks	2	L2_06-004-05	will	and the this new year will<B:M_Possibility> be ... very<Booster:Grade> quiet<Att:J>, ... if we<Addressing> don't<Negation> use firecrackers and fireworks L2_06-004-05
Epistemic modality	Booster	2006/Ban on firecrackers and fireworks	2	L2_06-004-05	will	That will<B:M_Possibility> be terrible if Spring Festival without<Negation> firecrackers and firerworks ... L2_06-004-05
Epistemic modality	Booster	2006/Ban on firecrackers and fireworks	2	L2_06-004-06	will	this will<B:M_Possibility> lead to<Att:App> terrible<Att:J> fire sometimes<Hedge:Grade>, and this will<B:M_Possibility> endanger<Att:App> of other L2_06-004-06
Epistemic modality	Booster	2006/Ban on firecrackers and fireworks	2	L2_06-004-06	will	this will<B:M_Possibility> lead to<Att:App> terrible<Att:J> fire sometimes<Hedge:Grade>, and this will<B:M_Possibility> endanger<Att:App> of other L2_06-004-06
Epistemic modality	Booster	2006/Ban on firecrackers and fireworks	2	L2_06-004-06	will	it will<B:M_Possibility> cause<Att:App> environmental problems<Att:J> L2_06-004-06
Epistemic modality	Booster	2006/Ban on firecrackers and fireworks	2	L2_06-004-06	will	for example, the smoke of the firework ... fireworks and the firecrackers will polluted<exclu. topic> the air L2_06-004-06
Epistemic modality	Booster	2006/Ban on firecrackers and fireworks	2	L2_06-004-07	will	I will<B:M_Possibility> explain of the reasons that of ... the government<exclu. topic> will<B:M_Possibility> the ban<exclu. topic> the fire ... crackers and fireworks just<B:Em> because of the safety and environmental concerns. L2_06-004-07
Epistemic modality	Booster	2006/Ban on firecrackers and fireworks	2	L2_06-004-07	will	And also<B:Em> we<exclu. context> will<B:M_Possibility> give a limit[limited] area which is far from the business center L2_06-004-07
Epistemic modality	Booster	2006/Ban on firecrackers and fireworks	2	L2_06-004-10	will	it means that the tradition will<B:M_Possibility> disappear L2_06-004-10
Epistemic modality	Booster	2006/Ban on firecrackers and fireworks	2	L2_06-004-10	will	if the fireworks are banned, and, I think<Booster:Cognition> the atmosphere of wedding and the happiness um will<B:M_Possibility> not<Negation> be shown L2_06-004-10
Epistemic modality	Booster	2006/Ban on firecrackers and fireworks	2	L2_06-004-18	will	Setting firecrackers and fireworks will<B:M_Possibility> emitated [eliminate] a lot of<Booster:Grade> harmful<Att:J> atmosphere during the Spring Festival. L2_06-004-18
Epistemic modality	Booster	2006/Ban on firecrackers and fireworks	2	L2_06-004-28	will	However<Cntr>, people<exclu. topic> will<B:M_Possibility> be allowed<Att:App> use them ... in only<B:Em> restricted time and ... specific areas. L2_06-004-28
Epistemic modality	Booster	2006/Ban on firecrackers and fireworks	2	L2_06-004-28	will	on one place, restricted time and the place to use firecrackers will<B:M_Possibility> not<Negation> cause<Att:App> a much amount of<Booster:Grade> trouble L2_06-004-28
Epistemic modality	Booster	2006/Ban on firecrackers and fireworks	2	L2_06-004-28	will	and also<B:Em> it will<B:M_Possibility> satisfy<Att:App> the need of ... of other things ... L2_06-004-28
Epistemic modality	Booster	2006/Ban on firecrackers and fireworks	2	L2_06-004-29	will	It will<B:M_Possibility> improve<Att:App> the connections of the people L2_06-004-29
Epistemic modality	Booster	2007/Pets or not	2	L2_07-001-03	will	And for the second point is that it will<B:M_Possibility> spend you<Addressing> much<Booster:Grade> money .to support this idea L2_07-001-03
Epistemic modality	Booster	2007/Pets or not	2	L2_07-001-03	will	if your<Addressing> pets will<B:M_Possibility> have too<Booster:Grade> many<Booster:Grade> children, you<Addressing> will<B:M_Possibility> take them to the vet and do something<H:Gen> to control it. L2_07-001-03
Epistemic modality	Booster	2007/Pets or not	2	L2_07-001-03	will	if your<Addressing> pets will<B:M_Possibility> have too<Booster:Grade> many<Booster:Grade> children, you<Addressing> will<B:M_Possibility> take them to the vet and do something<H:Gen> to control it. L2_07-001-03
Epistemic modality	Booster	2007/Pets or not	2	L2_07-001-03	will	It will<B:M_Possibility> cost you<Addressing> much<Booster:Grade> money and time. L2_07-001-03
Epistemic modality	Booster	2007/Pets or not	2	L2_07-001-03	will	you<Addressing> will<B:M_Possibility> bring them to the vet <wet> L2_07-001-03
Epistemic modality	Booster	2007/Pets or not	2	L2_07-001-03	will	it will<B:M_Possibility> cost a lot<Booster:Grade>, even more<Booster:Grade> than apatient, even<B:Em>more<Booster:Grade> than a human being <human beings> go to see a doctor L2_07-001-03
Epistemic modality	Booster	2007/Pets or not	2	L2_07-001-03	will	and sometimes people will<B:M_Possibility> buy some certain<H:Gen> brand <bland> food for the pets L2_07-001-03
Epistemic modality	Booster	2007/Pets or not	2	L2_07-001-03	will	So it will<B:M_Possibility> cost much<Booster:Grade> money L2_07-001-03
Epistemic modality	Booster	2007/Pets or not	2	L2_07-001-05	will	They will<B:M_Possibility>feel alone[lonely] at home and keeping <keep> a dog may<H:M_Possibility> give them the opportunity<Att:J> to take part in the variety activities L2_07-001-05
Epistemic modality	Booster	2007/Pets or not	2	L2_07-001-05	will	We<Addressing>can<H:M_Possibility> see<Booster:Cognition> a blind man when they come across the road, they will<B:M_Possibility> have difficulty. L2_07-001-05
Epistemic modality	Booster	2007/Pets or not	2	L2_07-001-05	will	But if they have a walk dog, the dog …will<B:M_Possibility> tell them how to come across the road with the heavy traffic safely<Att:J>… L2_07-001-05
Epistemic modality	Booster	2007/Pets or not	2	L2_07-001-07	will	They will<B:M_Possibility> learn to take care of pets, L2_07-001-07
Epistemic modality	Booster	2007/Pets or not	2	L2_07-001-07	will	then they will<B:M_Possibility> learn how to treat people patiently and compassionately. L2_07-001-07
Epistemic modality	Booster	2007/Pets or not	2	L2_07-001-09	will	sometimes<Hedge:Grade> because they will<B:M_Possibility> bite people L2_07-001-09
Epistemic modality	Booster	2007/Pets or not	2	L2_07-001-11	will	if you<Addressing> carry them in the street, on buses or to some<Hedge:Grade> big stores, and they will<B:M_Possibility> shit on floors L2_07-001-11
Epistemic modality	Booster	2007/Pets or not	2	L2_07-001-11	will	and so, they will<B:M_Possibility> do harm to our<Addressing> environment L2_07-001-11
Epistemic modality	Booster	2007/Pets or not	2	L2_07-001-11	will	the dogs earlybark at night, so they will<B:M_Possibility> do harm to<Att:App> sleep ... effect other's sleep L2_07-001-11
Epistemic modality	Booster	2007/Pets or not	2	L2_07-001-11	will	the third I exercise we<Addressing> should<H:M_obligation> give each pet an injection and that will<B:M_Possibility> escape from some<H:Gen> disease. L2_07-001-11
Epistemic modality	Booster	2007/Pets or not	2	L2_07-001-12	will	...but<Cntr> with a company of pets they will<B:M_Possibility> not<Negation> feel so<Booster:Grade> lonely<Att:F>, L2_07-001-12
Epistemic modality	Booster	2007/Pets or not	2	L2_07-001-12	will	a pet will<B:M_Possibility> be a good<Att:J>companion L2_07-001-12
Epistemic modality	Booster	2007/Pets or not	2	L2_07-001-16	will	and breeding of pets will<B:M_Possibility> make the shortage of the room become more<Booster:Grade> intensive L2_07-001-16
Epistemic modality	Booster	2007/Pets or not	2	L2_07-001-16	will	when people<Booster:Generality> live in the condition while the is not<Negation>that<Booster:Grade>steady<Att:J>, what will<B:M_Possibility> bring of the pets as to those condition L2_07-001-16
Epistemic modality	Booster	2007/Pets or not	2	L2_07-001-16	will	they will<B:M_Possibility> waste some<Hedge:Grade> energies <energy> L2_07-001-16
Epistemic modality	Booster	2007/Pets or not	2	L2_07-001-23	will	Why people<Booster:Generality>like to<exclu. Instru.> keep pet like cats or dogs, because pet cats and dogs will<B:M_Possibility> make you<Addressing> happy<Att:F> as your<Addressing> companion. L2_07-001-23
Epistemic modality	Booster	2007/Pets or not	2	L2_07-001-23	will	Sometimes<Hedge:Grade> they will<B:M_Possibility> wave his tail or give a smile to you<Addressing> if you<Addressing> feel lonely<Att:F>. L2_07-001-23
Epistemic modality	Booster	2007/Pets or not	2	L2_07-001-27	will	For in case ... it will<B:M_Possibility> bite others and one day have some<Hedge:Grade> emergency problem<Att:J> to solve<Att:App> L2_07-001-27
Epistemic modality	Booster	2003/Spaceship Columbia	3	L3_03-020-01	will	People<Booster:Generality> will<B:M_Possibility> never<Negation> forget<Att:F> them. L3_03-020-01
Epistemic modality	Booster	2003/Spaceship Columbia	3	L3_03-020-01	will	If everyone<Booster:Generality> devoted something<Hedge:Generality> to<Att:App> their career, I think<Booster:Cognition> the whole<Booster:Generality> progress of whole<Booster:Generality> society will<B:M_Possibility> make big<Booster:Grade> progress<Att:App>. L3_03-020-01
Epistemic modality	Booster	2003/Spaceship Columbia	3	L3_03-020-01	will	Following their steps, people<Booster:Generality> will will<B:M_Possibility> continue to make great<Booster:Grade> progress to<Att:App>ofexplore the nature. L3_03-020-01
Epistemic modality	Booster	2003/Spaceship Columbia	3	L3_03-020-01	will	Because of them, we are one's step closer to discovering the mysterious of the universe<Excliustion_Instruction>. We<Addressing> will<B:M_Possibility> never<Negation> stop it. L3_03-020-01
Epistemic modality	Booster	2003/Spaceship Columbia	3	L3_03-020-01	will	these 7 people will<B:M_Possibility> never<Negation> be forget, forgotten<Att:F>,... L3_03-020-01
Epistemic modality	Booster	2003/Spaceship Columbia	3	L3_03-020-01	will	From Galilei to ... to modern scientists, many<B:Gr. NOUN> have devoted<Att:App> their lives, ... I think<Booster:Cognition> people<Hedge:Generality> will<B:M_Possibility> never<Negation> forget<Att:F> them. L3_03-020-01
Epistemic modality	Booster	2003/Spaceship Columbia	3	L3_03-020-02	will	I find<Booster:Cognition> their relatives, though<Cntr> feel very<Booster:Grade> sad<Att:F>, will<B:M_Possibility> be very<Booster:Grade> proud<Att:F> of them because, they died much more<Booster:Grade> heavy than the Tai Mountain ... L3_03-020-02
Epistemic modality	Booster	2003/Spaceship Columbia	3	L3_03-020-03	will	Though<Cntr> now our people<Booster:Generality> … can<B:M_ability> successfully<Att:J> ... build a spaceship, but<Excliustion_ungrammatical> we all know that<Concurring> ... what will<B:M_Possibility> happen in universe is, unpredictable<Att:J>. L3_03-020-03
Epistemic modality	Booster	2003/Spaceship Columbia	3	L3_03-020-06	will	And we<Addressing> also<B:Em> need to<B:M_obligation> know more<Booster:Grade> about<H:Cog> … the outside world of the earth, the space, because … this will<B:M_Possibility> be good for<Att:App> our<Addressing> living. L3_03-020-06
Epistemic modality	Booster	2003/Spaceship Columbia	3	L3_03-020-07	will	I think<Booster:Cognition> with the help of ... international friends and ... together with our<Excliustion_context> … talented and diligent Chinese people, the future of China will<B:M_Possibility> be ... brighter ... L3_03-020-07
Epistemic modality	Booster	2003/Spaceship Columbia	3	L3_03-020-07	will	And as our<Excliustion_context> students, we<Excliustion_context> should<H:M_obligation> catch every<Booster:Generality> minute to learn the knowledge which will<B:M_Possibility> be fighter<Excliustion_unclear> to our<Excliustion_context> ... country's development. L3_03-020-07
Epistemic modality	Booster	2003/Spaceship Columbia	3	L3_03-020-12	will	We<Addressing> will<B:M_Possibility> respect<Att:App> them and remember<Att:F> them forever<Att:F> for their sacrifice<Att:App>, courage<Att:J> and determination<Att:J>. L3_03-020-12
Epistemic modality	Booster	2003/Spaceship Columbia	3	L3_03-020-12	will	they were very clear that<Booster:Grade> <Booster:Cognition> the spacechip will<B:M_Possibility> be very<Booster:Grade> danger<Att:J> L3_03-020-12
Epistemic modality	Booster	2003/Spaceship Columbia	3	L3_03-020-12	will	They will<B:M_Possibility> benefit the whole<Booster:Generality> mankind<Excliustion_topic>. L3_03-020-12
Epistemic modality	Booster	2003/Spaceship Columbia	3	L3_03-020-12	will	The sacrifice<Att:App> of the seven crew will<B:M_Possibility> teach us<Addressing> many many<Booster:Grade> valuable<Att:J> things. L3_03-020-12
Epistemic modality	Booster	2003/Spaceship Columbia	3	L3_03-020-15	will	if many<Booster:Grade> accidents happened all of<Booster:Generality> us<Addressing> will<B:M_Possibility> lose the confidence on the exploring project, and our<Addressing> exploring project cannot<H:M_Possibility><Negation> developed<Att:App> further<Booster:Grade>. L3_03-020-15
Epistemic modality	Booster	2003/Spaceship Columbia	3	L3_03-020-16	will	… they will<B:M_Possibility> never<Negation> be forgot<Att:F>. L3_03-020-16
Epistemic modality	Booster	2003/Spaceship Columbia	3	L3_03-020-16	will	but<Cntr>…they die for<Att:App> their task, and they die for<Att:App> their belief and their commitment, they will<B:M_Possibility> never<Negation> been forgot<Att:F>. L3_03-020-16
Epistemic modality	Booster	2003/Spaceship Columbia	3	L3_03-020-17	will	Although<Cntr> the seven people had died, but<Excliustion_ungrammatical> I think<Booster:Cognition> they will<B:M_Possibility> live on, in my mind forever<Booster:Generality>. L3_03-020-17
Epistemic modality	Booster	2003/Spaceship Columbia	3	L3_03-020-17	will	Maybe<H:M_possibility> some<Hedge:Generality> people will<B:M_Possibility> think<Booster:Cognition> …they are all<Booster:Generality> foolish<Att:J>. L3_03-020-17
Epistemic modality	Booster	2004/China’s employment market	3	L3_04-005-17	will	Undoubtedly, as more and more people receive higher education, today's university and college students will<B:M_Possibility> challenge the today's market, so it needs<Att:App> university and college students to do their best when they ... studying to filish ... a lot of<Booster:Grade> things. L3_04-005-17
Epistemic modality	Booster	2004/China’s employment market	3	L3_04-005-18	will	But<Cntr>... as the China's economy is increasing at a very<Booster:Grade> rapid<Att:J> speed, we<Excliustion_context> do need more<Booster:Grade> talents<Att:J>; therefore, I think<Booster:Cognition> this problems<Att:J> will<B:M_Possibility> be solved<Att:App> at last. L3_04-005-18
Epistemic modality	Booster	2004/China’s employment market	3	L3_04-005-24	will	though today more and more<Booster:Grade> people are receiving higher education<Excliustion_Instruction>, today the university and college students, they will<B:M_Possibility> have a more<Booster:Grade> serious<Excliustion_ungrammatical> competition<Att:J> ... in finding a job. L3_04-005-24
Epistemic modality	Booster	2004/China’s employment market	3	L3_04-005-30	will	only<Excliustion_ungrammatical> if there is any<Booster:Generality> informo ... information about giving jobs, we<Excliustion_context> will<B:M_Possibility> crieded for the places, don't<Negation> care<Att:F> how we cost in anerdy[?] and many.
Epistemic modality	Booster	2004/China’s employment market	3	L3_04-005-30	will	in the knowledge, we<Excliustion_context> will<B:M_Possibility> …obtained knowledge … as much … as possible<Booster:Grade> ... in the college, you<Addressing> should<H:M_obligation> … learn how to study. L3_04-005-30
Epistemic modality	Booster	2004/China’s employment market	3	L3_04-005-30	will	in the interview, you<Addressing> will<B:M_Possibility> be confident<Att:F> of your<Addressing> knowledge, character, and so on. L3_04-005-30
Epistemic modality	Booster	2004/China’s employment market	3	L3_04-005-30	will	And this... will<B:M_Possibility> develop<Att:App> our<Excliustion_context> country's economic. L3_04-005-30
Epistemic modality	Booster	2004/China’s employment market	3	L3_04-005-30	will	And the opportunity<Att:J> for the job will<B:M_Possibility> become larger<Att:J><Booster:Grade>, and this can<H:M_possibility> give the students of the college more<Booster:Grade> chance<Att:J> to get the job. L3_04-005-30
Epistemic modality	Booster	2004/China’s employment market	3	L3_04-038-07	will	the China's employment market... ... ... will<B:M_Possibility> be perfect<Att:J> L3_04-038-07
Epistemic modality	Booster	2004/China’s employment market	3	L3_04-038-08	will	The expansion of enrollment ... means more ... graduates and they will<B:M_Possibility> compete ... in their job seeking
Epistemic modality	Booster	2004/China’s employment market	3	L3_04-038-08	will	because ... the possession provided for the graduates will<B:M_Possibility> not<Negation> increase according ... to the number of graduates.
Epistemic modality	Booster	2004/China’s employment market	3	L3_04-038-08	will	And this students who cannot<B:M_ability><Negation> find work ... will<B:M_Possibility> left to ... the next year. L3_04-038-08
Epistemic modality	Booster	2004/China’s employment market	3	L3_04-038-08	will	So ... if that is the case, the problem<Att:J> will<B:M_Possibility> become more and more<Booster:Grade> serious<Att:J> because of ... the accumulation. L3_04-038-08
Epistemic modality	Booster	2004/China’s employment market	3	L3_04-038-08	will	The most ... the most<Booster:Grade> obvious<Concurring> one is gives too<Booster:Grade> much<Booster:Grade> pressure<Att:F> to the graduates, …which will<B:M_Possibility> lead them lose their confidence, and also<B:Em> will<B:M_Possibility> cause<Att:App> a lot of<Booster:Grade> lay-offs which will<B:M_Possibility> ... cause instability<Att:J> of the who whole<Booster:Generality> society ... L3_…
Epistemic modality	Booster	2004/China’s employment market	3	L3_04-038-08	will	The most ... the most<Booster:Grade> obvious<Concurring> one is gives too<Booster:Grade> much<Booster:Grade> pressure<Att:F> to the graduates, …which will<B:M_Possibility> lead them lose their confidence, and also<B:Em> will<B:M_Possibility> cause<Att:App> a lot of<Booster:Grade> lay-offs which will<B:M_Possibility> ... cause instability<Att:J> of the who whole<Booster:Generality> society ... L3_…
Epistemic modality	Booster	2004/China’s employment market	3	L3_04-038-08	will	The most ... the most<Booster:Grade> obvious<Concurring> one is gives too<Booster:Grade> much<Booster:Grade> pressure<Att:F> to the graduates, …which will<B:M_Possibility> lead them lose their confidence, and also<B:Em> will<B:M_Possibility> cause<Att:App> a lot of<Booster:Grade> lay-offs which will<B:M_Possibility> ... cause instability<Att:J> of the who whole<Booster:Generality> society ... L3_…
Epistemic modality	Booster	2004/China’s employment market	3	L3_04-038-10	will	As I know<H:P> that I find that this year we<Addressing> will<B:M_Possibility> have more<Booster:Grade> graduates than before L3_04-038-10
Epistemic modality	Booster	2004/China’s employment market	3	L3_04-038-10	will	the companies will<B:M_Possibility> much<Booster:Grade> prefer to<Att:F> that kind of students L3_04-038-10
Epistemic modality	Booster	2004/China’s employment market	3	L3_04-038-10	will	So if they know<Booster:Cognition> ... what they need<Att:App> or what they have to<B:M_obligation> ... learn more<Excliustion_ungrammatical>, they will<B:M_Possibility> come back to school. L3_04-038-10
Epistemic modality	Booster	2004/China’s employment market	3	L3_04-038-10	will	If our<Addressing> economy grows<Att:App> at high<Att:J> speed, and the ... domestic demand will<B:M_Possibility> increase, so the companies will<B:M_Possibility> make more<Booster:Grade> product, and they need<Att:App> more<Booster:Grade> person more<Booster:Grade> staff. L3_04-038-10
Epistemic modality	Booster	2004/China’s employment market	3	L3_04-038-10	will	If our<Addressing> economy grows<Att:App> at high<Att:J> speed, and the ... domestic demand will<B:M_Possibility> increase, so the companies will<B:M_Possibility> make more<Booster:Grade> product, and they need<Att:App> more<Booster:Grade> person more<Booster:Grade> staff. L3_04-038-10
Epistemic modality	Booster	2005/Suggestions for Olympics	3	L3_05-012-05	will	So I think<Booster:Cognition> the Beijing … will<B:M_Possibility> be more<Booster:Grade> agreenable <Excliustion_ungrammatical>. L3_05-012-05
Epistemic modality	Booster	2005/Suggestions for Olympics	3	L3_05-012-05	will	…the Olympics … will<B:M_Possibility> start to world<Excliustion_ungrammatical>, and last to the all of <Excliustion_ungrammatical> the August. L3_05-012-05
Epistemic modality	Booster	2005/Suggestions for Olympics	3	L3_05-012-05	will	One … is a surgent [urgent?] that Beijing lacks<Att:App> of water. … but<Cntr> when Olympics ... are held there will<B:M_Possibility> be… quite a lot of<Booster:Grade> ... athletes L3_05-012-05
Epistemic modality	Booster	2005/Suggestions for Olympics	3	L3_05-012-05	will	…and called a lot of <Booster:Grade> viewers in Beijing than[that?] Beijing will<B:M_Possibility> pay …more<Booster:Grade> attention L3_05-012-05
Epistemic modality	Booster	2005/Suggestions for Olympics	3	L3_05-012-05	will	And so the Beijing will<B:M_Possibility> build more<Booster:Grade> the traffic underground and on up ground. L3_05-012-05
Epistemic modality	Booster	2005/Suggestions for Olympics	3	L3_05-012-10	will	I hope<Att:F>, in some things<Excliustion_ungrammatical>, it will<B:M_Possibility> be helpful<Att:J> for them. L3_05-012-10
Epistemic modality	Booster	2005/Suggestions for Olympics	3	L3_05-012-10	will	we can<B:M suggestion> provide the guests very<Booster:Grade> special<Att:J> food of China, and … more China, more better<Booster:Grade>. L3_05-012-10
Epistemic modality	Booster	2005/Suggestions for Olympics	3	L3_05-012-21	will	The construction of world transport system open growed transport system and such transportures will<B:M_Possibility> be accelerated<Att:App>. L3_05-012-21
Epistemic modality	Booster	2005/Suggestions for Olympics	3	L3_05-012-21	will	… All of these<Booster:Generality> will<B:M_Possibility>... facilitate<Att:App> the development<Att:J> of Beijing. L3_05-012-21
Epistemic modality	Booster	2006/Ban on firecrackers and fireworks	3	L3_06-004-01	will	If we<Addressing> continue to have the fare quickers and fire workers, we<Addressing> will<B:M_Possibility> practice more serious... ... polition[pollution] to the air that L3_06-004-01
Epistemic modality	Booster	2006/Ban on firecrackers and fireworks	3	L3_06-004-01	will	if the temperature arise, the ice on the polar ... will<B:M_Possibility> amount to the water, and ... all the people … on the earth will<B:M_Possibility> ... got by the water. L3_06-004-01
Epistemic modality	Booster	2006/Ban on firecrackers and fireworks	3	L3_06-004-01	will	if the temperature arise, the ice on the polar ... will<B:M_Possibility> amount to the water, and ... all the people … on the earth will<B:M_Possibility> ... got by the water. L3_06-004-01
Epistemic modality	Booster	2006/Ban on firecrackers and fireworks	3	L3_06-004-02	will	we know<Concurring> … large number of<Booster:Grade> people especially<B:Em> the children are caused umer by the fireworks <fire workers> to be n ... blind or disable every<Booster:Generality> year in the new year's day. it'll<B:M_Possibility> make such a happy<Att:F> day to a sad<Att:F> day for us<Addressing>. L3_06-004-02
Epistemic modality	Booster	2006/Ban on firecrackers and fireworks	3	L3_06-004-02	will	And thirdly the playing fire … works ... will<B:M_Possibility> ... also<B:Em> cause the environmentaler is also<B:Em> very<Booster:Grade> harmful<Att:J> to our<Addressing> environment. L3_06-004-02
Epistemic modality	Booster	2006/Ban on firecrackers and fireworks	3	L3_06-004-02	will	... it will our sky we will<B:M_Possibility> find that<Concurring> our sky always<Booster:Generality> filled with havy smoke, because of the firecrackers. L3_06-004-02
Epistemic modality	Booster	2006/Ban on firecrackers and fireworks	3	L3_06-004-02	will	So our<Addressing> government will<B:M_Possibility> carry out many<Booster:Grade> measures to call for<Att:App> our<Addressing> citizen to be away from<Att:App> the firecrackers in New Year's Day. L3_06-004-02
Epistemic modality	Booster	2006/Ban on firecrackers and fireworks	3	L3_06-004-02	will	First[forth], we'll<B:M_Possibility> strengthen<Att:App> the consciousness of protect<Att:App> the environment. L3_06-004-02
Epistemic modality	Booster	2006/Ban on firecrackers and fireworks	3	L3_06-004-12	will	And ... have policemen worked is because if there is any<B:Em> ... fire ... happened ... and the government will<B:M> take a goodest action. L3_06-004-12
Epistemic modality	Booster	2006/Ban on firecrackers and fireworks	3	L3_06-004-20	will	It will<B:M> give us ... much<Booster:Grade> more<Booster:Grade> happy<Att:F> than give us... some<Hedge:Grade> accident<Excluded_Topic> or environment troubles<Att:J>. L3_06-004-20
Epistemic modality	Booster	2006/Ban on firecrackers and fireworks	3	L3_06-004-21	will_I will	If … I was the major of a big city, I will<B:M_Possibility>... aspect[respect?] the people's use of these issues, but<Cntr>the government ban of it is necessary<B:M_obligation> also<B:Em>. L3_06-004-21
Epistemic modality	Booster	2006/Ban on firecrackers and fireworks	3	L3_06-004-21	will	firecrackers and fireworks are ... sometimes<Hedge:Grade> harmful<Att:J> to our people and will<B:M_Possibility> sometimes<Hedge:Grade>...make a big<Att:J> fire in our city. L3_06-004-21
Epistemic modality	Booster	2006/Ban on firecrackers and fireworks	3	L3_06-004-23	will	I think<Booster:Cognition> if government concern the safety of activities that citizens will<B:M_Possibility> have a more<Booster:Grade> happiness<Att:F> in festival. L3_06-004-23
Epistemic modality	Booster	2006/Ban on firecrackers and fireworks	3	L3_06-004-24	will	So ... if the government can<H:M_possibility> allow<Att:App> people play in some<Hedge:Generality> limited places and the limit time, it will<B:M_Possibility> be very<Booster:Grade> safety. L3_06-004-24
Epistemic modality	Booster	2006/Ban on firecrackers and fireworks	3	L3_06-004-24	will	And the government will ... will<B:M_Possibility> not<Negation> take too<Booster:Grade> care about ...his people's society and his city's society[will never be too careful?]. L3_06-004-24
Epistemic modality	Booster	2007/Pets or not	3	L3_07-001-04	will	On the body of the pet, a lot of<Booster:Grade> bacteria <cateria> will<B:M_Possibility> be carried. L3_07-001-04
Epistemic modality	Booster	2007/Pets or not	3	L3_07-001-04	will	when you<Addressing> touch them and kiss them, you<Addressing> will<B:M_Possibility> easily come ill L3_07-001-04
Epistemic modality	Booster	2007/Pets or not	3	L3_07-001-04	will	if go on like this, our country's population will<B:M_Possibility> decrease very, very<Booster:Grade> fast just<B:Em> like some<Hedge:Generality> European countries they capped, they capped ... and they need population so<Booster:Grade> much<Booster:Grade>. L3_07-001-04
Epistemic modality	Booster	2007/Pets or not	3	L3_07-001-04	will	More and more<Excliustion_Instruction> people<Booster:Generality> will<B:M_Possibility> transfer the thirties on the pet instead of<Negation> their family members. L3_07-001-04
Epistemic modality	Booster	2007/Pets or not	3	L3_07-001-04	will	So the family members' feeling will<B:M_Possibility> be hurt<Att:F>. L3_07-001-04
Epistemic modality	Booster	2007/Pets or not	3	L3_07-001-14	will	First, there are some<Hedge:Generality> old people who do not<Negation> have children or his children work far away from home, they will<B:M_Possibility> feel lonely<Att:F>. L3_07-001-14
Epistemic modality	Booster	2007/Pets or not	3	L3_07-024-04	will	So, when they ... are keep ... a dog or an animal, they will<B:M_Possibility> feel ... very<Booster:Grade> happy<Att:F> because there is someone<Hedge:Generality> who can<B:M_ability> play with them. L3_07-024-04
Epistemic modality	Booster	2006/Ban on firecrackers and fireworks	1	L1_06-004-17	must_possibility	…First of all<Excluded_ FE>, if a lot<Booster:Grade>people<Excluded_ topic> play firecrackers during Spring Festival, there must<B:M_Possibility> bea lot of<Booster:Grade>them play it. L1_06-004-17
Epistemic modality	Booster	2003/Spaceship Columbia	2	L2_03-020-22	must_possibility	they must<B:M_possibility> know that<Booster:Cognition> some<H:Gen> unpredicatable events, or even<B:Em> human casualties will<B:M_possibility> happened L2_03-020-22
Epistemic modality	Booster	2003/Spaceship Columbia	3	L3_03-020-02	must_possibility	Yes<Concurring>, as the, as their ... relatives, … must<B:M_Possibility> feel sad<Att:F>. L3_03-020-02
Epistemic modality	Booster	2003/Spaceship Columbia	3	L3_03-020-12	must_possibility	I believe<Booster:Cognition> that they must<B:M_Possibility> be very<Booster:Grade> fond of<Att:F> their ... the space, science, so they … choose<Att:App> it as their life time career. L3_03-020-12
Epistemic modality	Booster	2007/Pets or not	3	L3_07-001-18	must_possibility	whereas <wherever> in the urban areas, there there must<B:M_obligation> be areas to keep ... need to keep them in there homes in their homes <home>, they can<B:M_ability> keep them at any<Booster:Generality> areas. L3_07-001-18
Epistemic modality	Hedge	2003/Spaceship Columbia	1	L1_03-020-29	be expected to	February the first, 2003 was the day that the spaceship Columbia was expected to<H:M_obligation> return from the space L1_03-020-29
Epistemic modality	Hedge	2003/Spaceship Columbia	1	L1_03-020-29	be likely to	on the roads who are willing to <Att:F> take risks <Att:J> are more <B:Gr.> likely to<H:M_Possibility> discover their real <B:Em> meaning of study. L1_03-020-29
Epistemic modality	Hedge	2006/Ban on firecrackers and fireworks	1	L1_06-004-17	be possible that	it is possible that<H:M_Possibility> playing fireworks and firecrackers will<B:M_Possibility> cause fire … L1_06-004-17
Epistemic modality	Hedge	2006/Ban on firecrackers and fireworks	2	L2_06-004-10	be unnecessary to	But<Cntr> I think<Booster:Cognition> that it is unnecessary to<H:M_obligation> do so ... if we<Addressing> are careful<Att:J> enough<Booster:Grade> when setting the fireworks L2_06-004-10
Epistemic modality	Hedge	2003/Spaceship Columbia	2	L2_03-020-08	could	I hope that<Att:F>, in a short time, our<Addressing> technology could<H:M_Possibility> be well<Att:J> enough<Booster:Grade> L2_03-020-08
Epistemic modality	Hedge	2004/China’s employment market	2	L2_04-005-03	could	so after ... and to sum up, it is a ... to solve<Att:App> this problem<Att:J> it could<H:M_Possibility> be a ... complicated<Att:J> task and we<Addressing> still<B:Em> have a very<Booster:Grade> long way to go L2_04-005-03
Epistemic modality	Hedge	2005/Suggestions for Olympics	2	L2_05-012-19	could	As we know<Concurring>many<Booster:Grade> foreigners could<H:M_possibility> know<Booster:Cognition> some<Hedge:Grade> Chinese. L2_05-012-19
Epistemic modality	Hedge	2007/Pets or not	2	L2_07-001-12	could	they like<Att:F> pets very much very much<Booster:Grade> how could<H:M_Possibility> they separate the pets from them. L2_07-001-12
Epistemic modality	Hedge	2004/China’s employment market	3	L3_04-005-18	could	The situation is, is not as good<Att:J> as what we<Excliustion_context> have imagined<H:Cog>, but<Cntr> I think<Booster:Cognition> in this case, it is asked for us<Excliustion_unclear> because students could<H:M_possibility> feel<Att:F> they could<H:M_Possibility> study harder<Att:J><Booster:Grade> when they study in college, they can<H:M_possibility> get more<Booster:Grade> knowledge. L3_04-005-…
Epistemic modality	Hedge	2007/Pets or not	2	L2_07-001-23	I like to say	so ...I like to [I’d like to] say <H:M_Possibility> to suggest L2_07-001-23
Epistemic modality	Hedge	2005/Suggestions for Olympics	1	L1_05-012-16	I'd like to say	First, I'd like to say<Personality>… the Olympic Games in Athens ... the opening ceremony is very<Booster:Grade> creative<Att:J>. L1_05-012-16
Epistemic modality	Hedge	2003/Spaceship Columbia	1	L1_03-020-29	may	their labs ... may<H:M_Possibility> explode. L1_03-020-29
Epistemic modality	Hedge	2003/Spaceship Columbia	1	L1_03-020-29	may	they may<H:M_Possibility> hurt <Att: App> their lives. L1_03-020-29
Epistemic modality	Hedge	2006/Ban on firecrackers and fireworks	1	L1_06-004-17	may	And… it may<H:M_Possibility> still<B:Em> cause<Excluded_ topic> the possible<H:M_Possibility> ... injury<Excluded_ topic> and death<Excluded_ topic> of people<Excluded_ topic>. L1_06-004-17
Epistemic modality	Hedge	2006/Ban on firecrackers and fireworks	1	L1_06-055-06	may	and ... that's the year all<Booster:Generality> the big<Att:J> things may<H:M_Possibility> come L1_06-055-06
Epistemic modality	Hedge	2007/Pets or not	1	L1_07-001-13	may	I think<Booster:Cognition>... some people<H:Gen> may<H:M_Possibility> have the fear<Att:F> for pets L1_07-001-13
Epistemic modality	Hedge	2007/Pets or not	1	L1_07-001-13	may	walking a dog in the street may<H:M_Possibility> make most of people<Booster:Generality> for uncomfortable<Att:F> and fear<Att:F> the biting from the dogs. L1_07-001-13
Epistemic modality	Hedge	2007/Pets or not	1	L1_07-001-21	may	They may<H:M_Possibility> be common golden fish, cats, and dogs, whatever animal one chooses as pet. L1_07-001-21
Epistemic modality	Hedge	2007/Pets or not	1	L1_07-001-21	may	First of all, it may<H:M_Possibility> attack a child, and that will<B:M_Possibility>harm<Att: App> to the families. L1_07-001-21
Epistemic modality	Hedge	2007/Pets or not	1	L1_07-001-21	may	So, it may<H:M_Possibility> disturb<Att: App> the neighbors. L1_07-001-21
Epistemic modality	Hedge	2007/Pets or not	1	L1_07-001-21	may	They may<H:M_Possibility> easily get lost or run away L1_07-001-21
Epistemic modality	Hedge	2007/Pets or not	1	L1_07-001-21	may	and that may<H:M_Possibility>harm[hurt]<Att: App> the affection<Att:F> ... of us<Addressing> L1_07-001-21
Epistemic modality	Hedge	2007/Pets or not	1	L1_07-001-21	may	Someone<H:Gen> who fells his emotional needs<Att:F> are met by a cat or dog may<H:M_Possibility> fail to reach... to other people, and establish more<Booster:Grade> meaningful relationships. L1_07-001-21
Epistemic modality	Hedge	2007/Pets or not	1	L1_07-001-24	may	sometimes<Hedge:Grade> they may<H:M_Possibility> stop the traffic and make some<Hedge:Grade> disturbance to the traffic orders L1_07-001-24
Epistemic modality	Hedge	2007/Pets or not	1	L1_07-001-24	may	This may<H:M_Possibility> ... not only<Negation> pollute the environment L1_07-001-24
Epistemic modality	Hedge	2007/Pets or not	1	L1_07-001-24	may	but may<H:M_Possibility> also<B:Em> to pollute the people's living conditions. L1_07-001-24
Epistemic modality	Hedge	2007/Pets or not	1	L1_07-001-24	may	while even<B:Em>worse<Booster:Grade> they may<H:M_Possibility> hurt<Att: App> city's image …
Epistemic modality	Hedge	2007/Pets or not	1	L1_07-001-24	may	So sometimes<Hedge:Grade> the pets for example cats and dogs may<H:M_Possibility> hurt<Att: App> the children. L1_07-001-24
Epistemic modality	Hedge	2007/Pets or not	1	L1_07-001-24	may	So in this case they may<H:M_Possibility> also<B:Em> hurt<Att: App> the children or the old man L1_07-001-24
Epistemic modality	Hedge	2007/Pets or not	1	L1_07-001-24	may	and this may<H:M_Possibility> also<B:Em> cause some<Hedge:Grade> accidents<Att:J> to the safety<Att:J> of the young and the old. L1_07-001-24
Epistemic modality	Hedge	2007/Pets or not	1	L1_07-001-24	may	because... they may<H:M_Possibility>hurt<Att: App> the children and young man. L1_07-001-24
Epistemic modality	Hedge	2007/Pets or not	1	L1_07-001-28	may	So I think<Booster:Cognition> they may<H:M_Possibility> pollute the environment easily. L1_07-001-28
Epistemic modality	Hedge	2007/Pets or not	1	L1_07-001-28	may	Of course<Concurring> you<Addressing> may<H:M_Possibility> not<Negation> want<Att:F> to see the dogs running anywhere<Booster:Generality> around you<Addressing>. L1_07-001-28
Epistemic modality	Hedge	2007/Pets or not	1	L1_07-001-28	may	It's not very<Hedge:Grade> good<Att:J> for the people who are sleeping Sunday but<Cntr> here the bark who disturb which may<H:M_Possibility> disturb<Att: App> them. L1_07-001-28
Epistemic modality	Hedge	2007/Pets or not	1	L1_07-001-28	may	As a conclusion, as I have said they are not very<Hedge:Grade> clean<Att:J, they are they may<H:M_Possibility> pollute the environment, and they may<H:M_Possibility> bother<Att:F> people<Booster:Generality>.
Epistemic modality	Hedge	2007/Pets or not	1	L1_07-001-28	may	As a conclusion, as I have said they are not very<Hedge:Grade> clean<Att:J, they are they may<H:M_Possibility> pollute the environment, and they may<H:M_Possibility> bother<Att:F> people<Booster:Generality>.
Epistemic modality	Hedge	2003/Spaceship Columbia	2	L2_03-020-08	may	As a students, I may<H:M_Possibility> not<Negation> have the ability to do the things that these astraunants do L2_03-020-08
Epistemic modality	Hedge	2005/Suggestions for Olympics	2	L2_05-012-20	may	...And for example, ... we<exclu. context> may<H:M_Possibility> improve<Att:App> our<exclu. context> English level to, English level to communicate with them readily and smoothly<Att:J> L2_05-012-20
Epistemic modality	Hedge	2007/Pets or not	2	L2_07-001-03	may	And also<B:Em> it may<H:M_Possibility> cause many<Booster:Grade> strange<Att:J> disease. L2_07-001-03
Epistemic modality	Hedge	2007/Pets or not	2	L2_07-001-03	may	And the next is you<Addressing> must<B:M_obligation> to train them because if they bite others you<Addressing> may<H:M_Possibility> be sued. L2_07-001-03
Epistemic modality	Hedge	2007/Pets or not	2	L2_07-001-03	may	...You<Addressing> may<H:M_Possibility> get some<Hedge:Grade> publish[punishment] according to the laws. L2_07-001-03
Epistemic modality	Hedge	2007/Pets or not	2	L2_07-001-05	may	They will<B:M_Possibility> feel alone[lonely] at home and keeping <keep> a dog may<H:M_Possibility> give them the opportunity<Att:J> to take part in the variety activities. L2_07-001-03
Epistemic modality	Hedge	2007/Pets or not	2	L2_07-001-05	may	and keep a dog may<H:M_Possibility> accompany the old man very<Booster:Grade> well<Booster:Grade>. L2_07-001-03
Epistemic modality	Hedge	2007/Pets or not	2	L2_07-001-05	may	And for children to keep a pet may<H:M_Possibility> help<Att:App> them to form their characteristics properly<Att:J> to train them to be lovely<Att:F> and kind<Att:F> to others. L2_07-001-03
Epistemic modality	Hedge	2007/Pets or not	2	L2_07-001-07	may	they may<H:M_Possibility> steal the food from your<Addressing> refrigerator when what you<Addressing> want<Att:F> to prepare to treat your<Addressing> gests. L2_07-001-07
Epistemic modality	Hedge	2007/Pets or not	2	L2_07-001-07	may	if you<Addressing> meet a stranger in the street who is also<B:Em> a pet lover just<B:Em> like you<Addressing> are, you<Addressing> two may<H:M_Possibility> ... have a conversations about what you<Addressing> like<Att:F>, maybe<H:M_Possibility> dog or cat, thus, you<Addressing> make friends with each other. L2_07-001-07
Epistemic modality	Hedge	2007/Pets or not	2	L2_07-001-27	may	And in another hand it may<H:M_Possibility> help<Att:App> us<Addressing> have more<Booster:Grade> love<Att:F> and sympathy<Att:F> for life for other people<Booster:Generality> and for other nature. L2_07-001-27
Epistemic modality	Hedge	2007/Pets or not	2	L2_07-001-27	may	And there is a research which indicate keeping a pet for kids may<H:M_Possibility> improve<Att:J> them their study. L2_07-001-27
Epistemic modality	Hedge	2007/Pets or not	2	L2_07-001-27	may	for example, they may<H:M_Possibility> have some<Hedge:Grade> waste on the street, so please pick them up and bring them<imperative>. L2_07-001-27
Epistemic modality	Hedge	2003/Spaceship Columbia	3	L3_03-020-03	may	Although<Cntr> some people<Hedge:Generality> say<Attribution> if we<Addressing> were to<B:M_Possibility> ... develop<Att:App> our<Addressing> technology, we<Addressing> may<H:M_Possibility> not<Negation> have this ... thing happened. L3_03-020-03
Epistemic modality	Hedge	2005/Suggestions for Olympics	3	L3_05-012-10	may	So we may<H:M_Possibility> give one the wrong<Att:J> impression that our country is ... so<Booster:Grade> poor<Att:J> that we also<B:Em> should<H:M_obligation> try to<Att:App> show them a modern side, such as the skyscrapers, commercial, and also<B:Em> trees and other side. L3_05-012-10
Epistemic modality	Hedge	2006/Ban on firecrackers and fireworks	3	L3_06-004-25	may	As ... mayor of a big city, I should<H:M_obligation> say ... we may<H:M_Possibility> take things take things in account ... L3_06-004-25
Epistemic modality	Hedge	2007/Pets or not	3	L3_07-001-02	may	Some people<Hedge:Generality> may<H:M_Possibility> think<Booster:Cognition> <Attribution>... the parents raising a pet benefits<Att:App> us<Concurring> a lot<Booster:Grade>. L3_07-001-02
Epistemic modality	Hedge	2007/Pets or not	3	L3_07-001-02	may	They litter everywhere<Booster:Generality> and many<Booster:Generality> may<H:M_Possibility> carry some<Hedge:Generality> fetal viruses which are great<Booster:Grade> threat<Att:J> to human health. L3_07-001-02
Epistemic modality	Hedge	2007/Pets or not	3	L3_07-001-02	may	Pets may<H:M_Possibility> sometimes<Hedge:Grade> attack<Att:App> neighbors and passing-bys. L3_07-001-02
Epistemic modality	Hedge	2007/Pets or not	3	L3_07-001-14	may	Keeping a pet is a way that gets them busy, they may<H:M_Possibility> have something<Hedge:Generality> to do and then they may<H:M_Possibility> be happy<Att:F>. L3_07-001-14
Epistemic modality	Hedge	2007/Pets or not	3	L3_07-001-14	may	Keeping a pet is a way that gets them busy, they may<H:M_Possibility> have something<Hedge:Generality> to do and then they may<H:M_Possibility> be happy<Att:F>. L3_07-001-14
Epistemic modality	Hedge	2007/Pets or not	3	L3_07-001-25	may	They may<H:M_Possibility> be dirty<Att:J> L3_07-001-25
Epistemic modality	Hedge	2007/Pets or not	3	L3_07-001-25	may	and may[Excluded_illogical] they give us<Addressing> and they may<H:M_Possibility> hurt<Att:F> our<Addressing> children or others. L3_07-001-25
Epistemic modality	Hedge	2007/Pets or not	3	L3_07-001-26	may	Pet cats and dogs may<H:M_Possibility> help<Att:App> them to kill time and help<Att:App> them to have be the mood L3_07-001-26
Epistemic modality	Hedge	2007/Pets or not	3	L3_07-001-26	may	and also<B:Em> for childr keeping the pet dogs and cats may<H:M_Possibility> help<Att:App> them to love<Att:F> their pet and to love<Att:F> their social society and even<B:Em> to love<Att:F> the world<Booster:Generality>. L3_07-001-26
Epistemic modality	Hedge	2007/Pets or not	3	L3_07-001-26	may	But<Cntr> if we<Addressing> can<B:M_ability> do something<Hedge:Generality> to control<Att:App> these, maybe<H:M_Possibility> people<Booster:Generality> may<H:M_Possibility> change their ideas. L3_07-001-26
Epistemic modality	Hedge	2003/Spaceship Columbia	1	L1_03-028-13	maybe	Maybe<H:M_Possibility> they cannot<B:M_ability><Neg.> imagine they will <B:M_possibility> died, but <Cntr> they are already <B:Em> prepared to do that. L1_03-028-13
Epistemic modality	Hedge	2003/Spaceship Columbia	1	L1_03-028-13	maybe	maybe<H:M_Possibility> some <B:Gen.> improvement <Att:J> can <H:M_Possibility> be done. L1_03-028-13
Epistemic modality	Hedge	2003/Spaceship Columbia	1	L1_03-028-22	maybe	but<Cntr> we<Add.> happy<Att:F> to see<H: cog> that in the future, maybe<H:M_Possibility>, people<H:Gen> will<B:M_possibility> have great<B:Gr.> courage<Att:J>, and they will<B:M_possibility> carry forward the project, and fulfill the dreams. L1_03-028-22
Epistemic modality	Hedge	2003/Spaceship Columbia	1	L1_03-028-22	maybe	maybe<H:M_Possibility> what we<Add.> need to<B:M_obligation> is not<Neg.> to indulge in the sadness atmosphere. L1_03-028-22
Epistemic modality	Hedge	2003/Spaceship Columbia	1	L1_03-028-22	maybe	maybe<H:M_Possibility> there are some<H:Gr.> risks<Att:J>, but<Cntr> never<Neg.><B:Gen.> mind, your<Add.>must<B:M_obligation> stick to it[referring to “your goal”].L1_03-028-22
Epistemic modality	Hedge	2004/China’s employment market	1	L1_04-005-02	maybe	maybe<H:M_Possibility>we<exclu. unclear> want owe as much as earlier days. L1_04-005-02
Epistemic modality	Hedge	2004/China’s employment market	1	L1_04-005-28	maybe	maybe<H:M_possibility> they must <B:M_obligation> study hard<Att:J> to improve themselves. L1_04-005-28
Epistemic modality	Hedge	2004/China’s employment market	1	L1_04-005-28	maybe	Maybe<H:M_possibility>they can<H:M_possibility> get a higher<Att:J><B:Gr.> degree in the future time.L1_04-005-28
Epistemic modality	Hedge	2005/Suggestions for Olympics	1	L1_05-012-25	maybe	so the first of things they … maybe<H:M_possibility> adapt to<Att: App> the food and different things L1_05-012-25
Epistemic modality	Hedge	2005/Suggestions for Olympics	1	L1_05-012-25	maybe	Beijing maybe<H:M_possibility> can<B:M_ability> offer<Att: App> different food from different countries for all the players. L1_05-012-25
Epistemic modality	Hedge	2005/Suggestions for Olympics	1	L1_05-012-25	maybe	Maybe<H:M_possibility> Beijing could<H:M suggestion> construct more<Booster:Grade>. L1_05-012-25
Epistemic modality	Hedge	2006/Ban on firecrackers and fireworks	1	L1_06-004-15	maybe	… some<Hedge:Grade> cities will<B:M_Possibility> have a special[specific]<Excluded_ungrammatical> place, maybe<H:M_Possibility> some<H:Gen> very<Booster:Grade> grand<Att:J> place to give people a place to play their fireworks and to gather to celebrate this new year festival. L1_06-004-15
Epistemic modality	Hedge	2006/Ban on firecrackers and fireworks	1	L1_06-055-06	maybe	maybe<H:M_Possibility> that is a good idea<Att:J>, right? <Question> L1_06-055-06
Epistemic modality	Hedge	2006/Ban on firecrackers and fireworks	1	L1_06-055-11	maybe	and in this new time, maybe<H:M_Possibility> we<Addressing> can<H:M_Possibility> find another way to celebrate our<Addressing> Spring Festival
Epistemic modality	Hedge	2007/Pets or not	1	L1_07-001-10	maybe	But<Cntr>I think<Booster:Cognition>, ... maybe<H:M_Possibility> for some people<H:P Limitation>, ... people can<B:M allowing> breeds pet animals at home. L1_07-001-10
Epistemic modality	Hedge	2007/Pets or not	1	L1_07-001-10	maybe	... Maybe<H:M_Possibility> ... it is often<Hedge:Grade>dangerous<Att:J> for some<Hedge:Grade> single females to live alone. L1_07-001-10
Epistemic modality	Hedge	2007/Pets or not	1	L1_07-001-10	maybe	The second is, ... sometimes<Hedge:Grade> animals can<B:M_ability> help some<Hedge:Grade> single females, ... to feel, maybe<H:M_Possibility> to feel safe<Att:F>. L1_07-001-10
Epistemic modality	Hedge	2007/Pets or not	1	L1_07-001-13	maybe	in that way, maybe<H:M_Possibility> we<Addressing> will<B:M_Possibility> have some<Hedge:Grade> ... happiness<Att:F>. L1_07-001-13
Epistemic modality	Hedge	2007/Pets or not	1	L1_07-001-21	maybe	First of all, the pets, maybe<H:M_Possibility>, is danger<Att:J> to the society and it can<H:M_Possibility> harm<Att: App> the others around you<Addressing> L1_07-001-21
Epistemic modality	Hedge	2007/Pets or not	1	L1_07-001-21	maybe	And second, the man says<Attribution> that a pets' made maybe<H:M_Possibility> disturb<Att: App> the neighbors. L1_07-001-21
Epistemic modality	Hedge	2003/Spaceship Columbia	1	L1_03-028-22	maybe	the contribution <Att:J>, and maybe<H> the significance<Att:J>, what they have done, they have discovered many<B:Gr.> unexpected lives, which will<B:M_possibility> greatly<B:Gr.> improve<Att: App> the lives for the human beings in the future. L1_03-028-22
Epistemic modality	Hedge	2003/Spaceship Columbia	2	L2_03-020-11	maybe	in my opinion<H: P> the journeys are not<Negation> final journeys. Or maybe<H:M_Possibility> for the whole<exclu. topic> it is not<Negation> the end. L2_03-020-11
Epistemic modality	Hedge	2003/Spaceship Columbia	2	L2_03-020-19	maybe	Maybe<H:M_Possibility> ... we<exclu. context> can<B:M suggestion> work hard to<Att:App> contribute<Att:App> in different fields. L2_03-020-19
Epistemic modality	Hedge	2004/China’s employment market	2	L2_04-005-09	maybe	maybe<H:M_Possibility> they received higher education but<Cntr> it not<Negation> a [the same] thing that they can<B:M_ability> do a better<Att:J> job in the society
Epistemic modality	Hedge	2004/China’s employment market	2	L2_04-005-09	maybe	so I think<Booster:Cognition>... maybe<H:M_Possibility> the nation<exclu. topic> will<B:M_Possibility> consider<Att:App> to cut<Att:App> or stop<Att:App> the expansion of enrollment in China's higher education
Epistemic modality	Hedge	2005/Suggestions for Olympics	2	L2_05-012-19	maybe	Another maybe<H:M_possibility> the obeying<Att:App> traffic regulations. L2_05-012-19
Epistemic modality	Hedge	2007/Pets or not	2	L2_07-001-03	maybe	The follow-ups even<B:Em> maybe<H:M_Possibility> cost you<Addressing> more<Booster:Grade>. L2_07-001-03
Epistemic modality	Hedge	2007/Pets or not	2	L2_07-001-07	maybe	if you<Addressing> meet a stranger in the street who is also<B:Em> a pet lover just<B:Em> like you<Addressing> are, you<Addressing> two may<H:M_Possibility> ... have a conversations about what you<Addressing> like<Att:F>, maybe<H:M_Possibility> dog or cat, thus, you<Addressing> make friends with each other. L2_07-001-07
Epistemic modality	Hedge	2007/Pets or not	2	L2_07-001-07	maybe	If you<Addressing> have ... children in your<Addressing> house ... maybe<H:M_Possibility> you<Addressing> can<B:M suggestion> try to<exclu. ungrammatical> let them ... keep pets. L2_07-001-07
Epistemic modality	Hedge	2007/Pets or not	2	L2_07-001-12	maybe	Especially<B:Em> for old people, maybe<H:M_Possibility> they are lonely<Att:F>, ...but<Cntr> with a company of pets they will<B:M_Possibility> not<Negation> feel so<Booster:Grade> lonely<Att:F>, a pet will<B:M_Possibility> be a good<Att:J>companion. L2_07-001-12
Epistemic modality	Hedge	2003/Spaceship Columbia	3	L3_03-020-17	maybe	Maybe<H:M_possibility> some<Hedge:Generality> people will<B:M_Possibility> think<Booster:Cognition> …they are all<Booster:Generality> foolish<Att:J>. L3_03-020-17
Epistemic modality	Hedge	2004/China’s employment market	3	L3_04-005-22	maybe	they think<Booster:Cognition> if they had a high<Att:J> diploma, ... maybe<H:M_possibility> they would<H:M_possibility> found a good<Att:J> job after two or years later. L3_04-005-22
Epistemic modality	Hedge	2007/Pets or not	3	L3_07-001-22	maybe	in my opinion<H:P> in the large cities, maybe<H:M_Possibility> people<Booster:Generality> can<B:M allowing> keep the pets in their house. L3_07-001-22
Epistemic modality	Hedge	2007/Pets or not	3	L3_07-001-26	maybe	And for some<Hedge:Grade> old people their children may do maybe<H:M_Possibility> work in other cities. L3_07-001-26
Epistemic modality	Hedge	2007/Pets or not	3	L3_07-001-26	maybe	And I think<Booster:Cognition> maybe<H:M_Possibility> the people<Booster:Generality> who don’t<Negation> like to<Excliustion_Instruction> keep pet cats and dogs just<B:Em> because worries, worries of the society, worriers<Att:F> of safety<Att:J>, they are afraid of<Att:F> the pet. L3_07-001-26
Epistemic modality	Hedge	2007/Pets or not	3	L3_07-001-26	maybe	They think<Booster:Cognition><Attribution> they maybe<H:M_Possibility> bite them. L3_07-001-26
Epistemic modality	Hedge	2007/Pets or not	3	L3_07-001-26	maybe	But<Cntr> if we<Addressing> can<B:M_ability> do something<Hedge:Generality> to control<Att:App> these, maybe<H:M_Possibility> people<Booster:Generality> may<H:M_Possibility> change their ideas. L3_07-001-26
Epistemic modality	Hedge	2006/Ban on firecrackers and fireworks	1	L1_06-055-11	might	instead of such a pretential activity which might<H:M_Possibility>, ... distract<Excluded_ ungrammatical> our<Addressing> happiness<Att:F> from celebrating this great<Att:J> festival in China.
Epistemic modality	Hedge	2007/Pets or not	1	L1_07-001-28	might	There might<H:M_Possibility> be some<Hedge:Grade> germ on the pet, on the pet cats or dogs. L1_07-001-28
Epistemic modality	Hedge	2005/Suggestions for Olympics	2	L2_05-012-01	might	a lot of<Booster:Grade> Olympic Games' audience will<B:M_Possibility> also<B:Em> come to Beijing, they'll ... they'll, they might<H:M_possibility> meet some<Hedge:Grade> difficulties<Att:J> in China. L2_05-012-01
Epistemic modality	Hedge	2007/Pets or not	1	L1_07-001-17	perhaps	Perhaps<H:M_Possibility> they just<B:Em> want to<Att:F> find some<Hedge:Grade> fun<Att:F> of raising pets. L1_07-001-17
Epistemic modality	Hedge	2007/Pets or not	1	L1_07-001-17	perhaps	when they lose their interest<Att:F> of raising pets, they will<B:M_Possibility>perhaps<H:M_Possibility> abuse them. L1_07-001-17
Epistemic modality	Hedge	2007/Pets or not	1	L1_07-001-24	perhaps	So in my opinion<H: P>, perhaps<H:M_Possibility> pets breeding should be at least discouraged in the urban areas<Excluded_Instruction>, L1_07-001-24
Epistemic modality	Hedge	2007/Pets or not	3	L3_07-001-25	perhaps	Perhaps<H:M_Possibility> it's not<Negation> the problem<Att:J> as we all know<Concurring> our<Addressing> society need the person ... who can work for ... L3_07-001-25
Epistemic modality	Hedge	2006/Ban on firecrackers and fireworks	1	L1_06-004-17	possible	And… it may<H:M_Possibility> still<B:Em> cause<Excluded_ topic> the possible<H:M_Possibility> ... injury<Excluded_ topic> and death<Excluded_ topic> of people<Excluded_ topic>. L1_06-004-17
Epistemic modality	Hedge	2004/China’s employment market	1	L1_04-005-01	probably	I think<B:Cog.> the employment market challenge will<B:M_Possibility> be met probly [probably] <H:M_possibility>.L1_04-005-01
Epistemic modality	Hedge	2004/China’s employment market	1	L1_04-005-05	would	if they have their ideal<Att:J> criterions and want to<Att:F>meet their criterions, it would<H:M_Possibility> be even<B:Em> harder<Att:J><B:Gr.>L1_04-005-05
Epistemic modality	Hedge	2006/Ban on firecrackers and fireworks	1	L1_06-004-22	would	If I were the mayor, I would<H:M_Possibility>allow<Att: App> my citizens to organize the celebration. L1_06-004-22
Epistemic modality	Hedge	2006/Ban on firecrackers and fireworks	1	L1_06-055-09	would	And ... everybody know that<Concurring> safety<Excluded_topic> comes first, …some<Hedge:Grade> unpleasant<Att:F> abstracts or even<B:Em> disasters<Att:J> happened just<B:Em> because of the use of the firecrackers and fireworks, and New Year Festival, that would<H:M_Possibility> be tragic<Att:F> and... that is against<Att: App>,... original purpose. L1_06-055-09
Epistemic modality	Hedge	2007/Pets or not	1	L1_07-001-13	would	so I think<Booster:Cognition> it would<H:M_Possibility> be better<Att:J><Booster:Grade> donate make money to the poor people from the suburban areas L1_07-001-13
Epistemic modality	Hedge	2007/Pets or not	1	L1_07-001-13	would	I think<Booster:Cognition> in these two ways it would<H:M_Possibility> bring people<Booster:Generality> inconvenience<Att:J>. L1_07-001-13
Epistemic modality	Hedge	2007/Pets or not	1	L1_07-001-13	would	And from these two aspects, I think<Booster:Cognition> it would<H:M_Possibility> be better<Att:J><Booster:Grade> ... forbid the pets breeding in urban areas. L1_07-001-13
Epistemic modality	Hedge	2003/Spaceship Columbia	2	L2_03-020-20	would	And we<Addressing> are sure<Booster:Cognition> in the future, we<Addressing> would<H:M > have more<Booster:Grade> excellent<Att:J> ... asterers and we<Addressing>will<B:M_possibility> make closer to discovering of the mysteries of the universe. L2_03-020-20
Epistemic modality	Hedge	2004/China’s employment market	2	L2_04-005-04	would	and this ...would<H:M_possibility> give their ... more<Booster:Grade> ... qualification to be employed by the countries but<Cntr> not<Negation> by the ... companies. L2_04-005-04
Epistemic modality	Hedge	2004/China’s employment market	2	L2_04-005-12	would	I think<Booster:Cognition> the expansioned [expansion] of enrollments of the universitied [university] would<H:M_Possibility> be continued next, next few years. L2_04-005-12
Epistemic modality	Hedge	2005/Suggestions for Olympics	2	L2_05-012-17	maybe	it's a city of too<Booster:Grade> many<Booster:Grade> peoples,... and maybe<H:M_possibility> we don't<Negation> have enough<Booster:Grade> hotels. L2_05-012-17
Epistemic modality	Hedge	2005/Suggestions for Olympics	2	L2_05-012-18	would	I think<Booster:Cognition> all<Booster:Generality> the Chinese people<exclu. context> would<H:M_possibility> feel very<Booster:Grade> proud<Att:F>. L2_05-012-18
Epistemic modality	Hedge	2005/Suggestions for Olympics	2	L2_05-012-18	would	I think<Booster:Cognition>, Olympic Game in Beijing would<H:M_possibility> win<Att:App> great<Att:J> opportunity<Att:J> in many<Booster:Grade> aspects, especially<B:Em> in the aspect of economical from the TV and newspaper. L2_05-012-18
Epistemic modality	Hedge	2006/Ban on firecrackers and fireworks	2	L2_06-004-07	would	If ... I were the mayor of a big city<exclu. Instru.>, I would<H:M_Possibility> allow of my people to fire the firecrackers and fireworks L2_06-004-07
Epistemic modality	Hedge	2006/Ban on firecrackers and fireworks	2	L2_06-004-16	would	I think<Booster:Cognition> this would<H:M_Possibility> also be accepted by the people who pay much attention<H:Cog> to the, traditional celebration way. L2_06-004-16
Epistemic modality	Hedge	2006/Ban on firecrackers and fireworks	2	L2_06-004-18	would	If I were mayor, I would<H:M_Possibility> not<Negation> allow<Att:App> any<Booster:Generality> people or organization to set fireworks ... and firecrackers during the Spring Festival for three reasons. L2_06-004-18
Epistemic modality	Hedge	2007/Pets or not	2	L2_07-001-07	would	because they make noise and pet waste would<H:M_Possibility> made make the urban areas dirty<Att:J> L2_07-001-07
Epistemic modality	Hedge	2007/Pets or not	2	L2_07-001-07	would	I think<Booster:Cognition> keeping pets fill your<Addressing> life with surprise, good<Att:J> or bad<Att:J>, but<Cntr> they would<H:M_Possibility> not<Negation> make your<Addressing> lives dull<Att:J>.
Epistemic modality	Hedge	2007/Pets or not	2	L2_07-001-09	would	while animals that becomes their pet dogs and pet cat ... so that they would<H:M_Possibility> hurt people<Booster:Generality>. L2_07-001-09
Epistemic modality	Hedge	2004/China’s employment market	3	L3_04-005-22	would	they think<Booster:Cognition> if they had a high<Att:J> diploma, ... maybe<H:M_possibility> they would<H:M_possibility> found a good<Att:J> job after two or years later. L3_04-005-22
Epistemic modality	Hedge	2005/Suggestions for Olympics	3	L3_05-012-08	would	We know that<Concurring> during the Olympic Games, will, would<H:M_Possibility> many people<Booster:Generality> coming to Beijing. L3_05-012-08
Epistemic modality	Hedge	2005/Suggestions for Olympics	3	L3_05-012-21	would	I think we of certainlayout and adjustment of architectural style would<H:M_Possibility> provide better<Att:J><Booster:Grade> environment. L3_05-012-21
Epistemic modality	Hedge	2006/Ban on firecrackers and fireworks	3	L3_06-004-21	would	...empty room nothing<Booster:Generality><Negation> can<H:M_possibility> be fired and nobody<Booster:Generality><Negation> would <B:M_Possibility> hurt. L3_06-004-21

## Sheet: Sheet2 CEFLLs_Deonticity
Category	Type	Year/Topic	Level	Speaker	Marker	Marker context
Deontic modality	Strong	2004/China’s employment market	1	L1_04-005-27	be supposed to	in order to find a job, we<exclu. context>are not only<Neg.>supposed to<B:M_obligation> attend some<H:Gr.> written tests, but also<Cntr> first-round interview, second-round interview, and even<B:Em> a third-interview.L1_04-005-27
Deontic modality	Weak	2004/China’s employment market	2	L2_04-005-06	d better	So we<exclu. context>'d better<H:M suggestion> cherish<Att:App> time on campus and we<exclu. context> must<B:M_obligation> learn more... in that case L2_04-005-06
Deontic modality	Weak	2007/Pets or not	2	L2_07-001-23	d better	if you<Addressing> keep a ...pet, you<Addressing>'d better<H:M suggestion> keep it at home and ...never<Negation> let itself to run around to run. L2_07-001-23
Deontic modality	Weak	2007/Pets or not	2	L2_07-001-23	d better	You<Addressing> 'd better<H:M suggestion> do wash to him and do everything<Booster:Generality> they can<B:M_ability> to prevent and to cure disease and never and never<Negation> leave it alone at home. L2_07-001-23
Deontic modality	Weak	2007/Pets or not	2	L2_07-001-23	d better	You<Addressing> 'd better<H:M suggestion> never<Negation> leave alone outside if you<Addressing> are not<Negation> with him. L2_07-001-23
Deontic modality	Weak	2004/China’s employment market	3	L3_04-005-17	d better	for exampl they, they'd better<H:M suggestion> pass the band 4 or band 6, ... in the universities, if that they can<H:M_possibility> find a good<Att:J> job in English in the future. L3_04-005-17
Deontic modality	Weak	2006/Ban on firecrackers and fireworks	3	L3_06-004-03	d better	we’d better<H:M suggestion> issue the call to restrict<Att:App> the use of firecrackers and firworks ... L3_06-004-03
Deontic modality	Strong	2003/Spaceship Columbia	1	L1_03-028-01	have to	we <Add.> still <B:Em> have to <B:M_obligation> explore our <Add.> unknown field of the universe. L1_03-028-01
Deontic modality	Strong	2003/Spaceship Columbia	1	L1_03-028-22	have to	once … you<Add.> have made your<Add.> decision to achieve one thing, you<Add.>have to<B:M_obligation> fulfill your<Add.> goal.L1_03-028-22
Deontic modality	Strong	2003/Spaceship Columbia	1	L1_03-028-24	have to	And this is, what our<Add.> human beings..has to<B:> do no matter how<B:Em> difficult<Att:J> it is.L1_03-028-24
Deontic modality	Strong	2004/China’s employment market	1	L1_04-005-01	have to	From this pect, we<Add.> know that<B:Cog.> if we<Add.> want to<Att:F> develop<Att:F>our country<B:Gen.> into a stronger<Att:J><B:Gr.> and wealthy<Att:J> one, we<Add.>have to<B:M_obligation>improve<Att: App> our<Add.> education situation, L1_04-005-01
Deontic modality	Strong	2004/China’s employment market	1	L1_04-005-01	have to	which means we<Add.>have to<B:M_obligation> enlarge the people<exclu. context> who can<B:M allowing> get higher<B:Gr.> education. L1_04-005-01
Deontic modality	Strong	2004/China’s employment market	1	L1_04-005-01	have to	But<Cntr> at meantime, we<Add.> also<B:Em>have to<B:M_obligation> solve<Att: App> the employment problem<Att:J>.L1_04-005-01
Deontic modality	Strong	2004/China’s employment market	1	L1_04-005-01	have to	But<Cntr> at meantime, we<Add.>have to<B:M_obligation> create<Att: App> more<B:Gr.> job opportunities<Att:J>L1_04-005-01
Deontic modality	Strong	2004/China’s employment market	1	L1_04-005-01	have to	because when we<Add.> want to<Att:F> improve<Att: App>our<Add.> nation's<B:Gen.> qualification, we<Add.>have to<B:M_obligation> enroll more and more people<B:Gen.> into the university or colleges.L1_04-005-01
Deontic modality	Strong	2004/China’s employment market	1	L1_04-005-05	have to	However<Cntr>, in the face of these challenges, university students have to<B:M_obligation> face up to the challenge.L1_04-005-05
Deontic modality	Strong	2004/China’s employment market	1	L1_04-005-21	have to	I have to<B:M_obligation>… make a choice whether I should<H:M_obligation> go on with my study, further study or to go to the job market to find a job.L1_04-005-21
Deontic modality	Strong	2004/China’s employment market	1	L1_04-005-31	have to	At first, we<Add.>have to<B:M_obligation> learn the measures, detailed … becausein the future the major knowledge the knowledge of our<Add.> major quite<B:Gr.> important<Att:J> for us<Add.>.L1_04-005-31
Deontic modality	Strong	2004/China’s employment market	1	L1_04-005-31	have to	we<Add.>have to<B:M_obligation> learn<Att: App> the skills in the future. L1_04-005-31
Deontic modality	Strong	2005/Suggestions for Olympics	1	L1_05-012-25	have to	At the real<B:Em> competitive<Att:J> games they have to<B:M_obligation> eat some<H:Gen> things to sustain their body to make the competition more<Booster:Grade>excellent<Att:J>. L1_05-012-25
Deontic modality	Strong	2007/Pets or not	1	L1_07-001-24	have to	But<Cntr> it is the problem<Att:J> that we<Addressing> still<B:Em> have to<B:M_obligation> pay attention to<Att: App>. L1_07-001-24
Deontic modality	Strong	2003/Spaceship Columbia	2	L2_03-020-14	have to	We<Addressing> have to<B:M_obligation> learn and work hard Booster:Grade>, and spares no efforts ... to make great<Att:J> contributions to<Att:App> our<Addressing> peoples and our<Addressing> countries. L2_03-020-14
Deontic modality	Strong	2004/China’s employment market	2	L2_04-005-10	have to	I feel that< H:Cog> I have to<B:M_obligation>improve myself. L2_04-005-10
Deontic modality	Strong	2005/Suggestions for Olympics	2	L2_05-012-17	have to	So first I think<Booster:Cognition> that we have to<B:M_obligation>pay more<Booster:Grade> attention to<Att:App> the basic constructions, such asthe transportations, hotels, and the restaurants, and also<B:Em> the environment, and living conditions. L2_05-012-17
Deontic modality	Strong	2005/Suggestions for Olympics	2	L2_05-012-17	have to	So I think<Booster:Cognition> first we have to<B:M_obligation> pay more<Booster:Grade> attention to<Att:App> most<Booster:Grade> busy<Att:J> constructions. L2_05-012-17
Deontic modality	Strong	2005/Suggestions for Olympics	2	L2_05-012-17	have to	We have [to]<B:M_obligation> do our best to<Att:App> have the transportations, hotels and environment conditions that's growing more truth<exclu. ungrammatical>... L2_05-012-17
Deontic modality	Strong	2005/Suggestions for Olympics	2	L2_05-012-17	have to	So we have to<B:M_obligation> pay more<Booster:Grade> attention to<Att:App> the publicity ... strategy. L2_05-012-17
Deontic modality	Strong	2006/Ban on firecrackers and fireworks	2	L2_06-004-16	have to	Well first, we<Addressing> have to<B:M_obligation> admit< H:Cog> that ... firecrackers and fireworks are andintegral part of the traditional Chinese new year's celebration<exclu. Instru.>. L2_06-004-16
Deontic modality	Strong	2006/Ban on firecrackers and fireworks	2	L2_06-004-16	have to	But<Cntr> we<Addressing> also<B:Em> have to<B:M_obligation> take the problems<Att:J> causing by the firecrackers and fireworks into account< H:Cog> L2_06-004-16
Deontic modality	Strong	2006/Ban on firecrackers and fireworks	2	L2_06-004-29	have to	so as the ... governments, we like to follow ... we<Addressing>have to<B:M_obligation> add some<Hedge:Grade> new words in it L2_06-004-29
Deontic modality	Strong	2007/Pets or not	2	L2_07-001-27	have to	For example when you<Addressing> bring your<Addressing> pet onto street, and you<Addressing> have to<B:M_obligation> tight them closely<Booster:Grade> to you<Addressing>. L2_07-001-27
Deontic modality	Strong	2003/Spaceship Columbia	3	L3_03-020-02	have to	Sometimes<Hedge:Grade> people<Booster:Generality> have to<B:M_obligation> death, people<Booster:Generality> have to<B:M_obligation> ... pain ... ... they <Booster:Generality> have to<B:M_obligation> make destiny ... they<Booster:Generality> have to<B:M_obligation> lose something<Hedge:Generality> ... L3_03-020-02
Deontic modality	Strong	2003/Spaceship Columbia	3	L3_03-020-02	have to	Sometimes<Hedge:Grade> people<Booster:Generality> have to<B:M_obligation> death, people<Booster:Generality> have to<B:M_obligation> ... pain ... ... they <Booster:Generality> have to<B:M_obligation> make destiny ... they<Booster:Generality> have to<B:M_obligation> lose something<Hedge:Generality> ... L3_03-020-02
Deontic modality	Strong	2003/Spaceship Columbia	3	L3_03-020-02	have to	Sometimes<Hedge:Grade> people<Booster:Generality> have to<B:M_obligation> death, people<Booster:Generality> have to<B:M_obligation> ... pain ... ... they <Booster:Generality> have to<B:M_obligation> make destiny ... they<Booster:Generality> have to<B:M_obligation> lose something<Hedge:Generality> ... L3_03-020-02
Deontic modality	Strong	2003/Spaceship Columbia	3	L3_03-020-02	have to	Sometimes<Hedge:Grade> people<Booster:Generality> have to<B:M_obligation> death, people<Booster:Generality> have to<B:M_obligation> ... pain ... ... they <Booster:Generality> have to<B:M_obligation> make destiny ... they<Booster:Generality> have to<B:M_obligation> lose something<Hedge:Generality> ... L3_03-020-02
Deontic modality	Strong	2003/Spaceship Columbia	3	L3_03-020-03	have to	In order to develop... science, we<Addressing> have to<B:M_obligation> do a lot<Booster:Grade> for it, including money or … something<Hedge:Generality> very<Booster:Grade> important<Att:J>. L3_03-020-03
Deontic modality	Strong	2003/Spaceship Columbia	3	L3_03-020-03	have to	However<Cntr>, we<Addressing> have to<B:M_obligation> do everything<Booster:Generality> step by step, little by little. L3_03-020-03
Deontic modality	Strong	2003/Spaceship Columbia	3	L3_03-020-03	have to	On the way ... of ... discovering our<Addressing> universe, we<Addressing> have to<B:M_obligation> ... try ... everything<Booster:Generality>. L3_03-020-03
Deontic modality	Strong	2003/Spaceship Columbia	3	L3_03-020-03	have to	we<Addressing> may<H:M_Possibility>, …we<Addressing> have to<B:M>, try something<Hedge:Generality>, try to do<Att:App> something<Hedge:Generality>... because of our<Addressing> limited<Att:J> knowledge of it. L3_03-020-03
Deontic modality	Strong	2003/Spaceship Columbia	3	L3_03-020-03	have to	So, on one hand do we<Addressing> have to<B:M_obligation> develop<Att:App> our<Addressing> technology, on the other hand, we<Addressing> also<B:Em> need<Att:App> some people<Hedge:Generality> … who … doesn't put ... L3_03-020-03
Deontic modality	Strong	2003/Spaceship Columbia	3	L3_03-020-07	have to	We know that<Concurring> on the way to get near the truth, a new thing we<Addressing> human beings<Excliustion_topic> always<Booster:Generality> have to<B:M_obligation> make sacrifice<Att:App> ... No pains, no gains. ... L3_03-020-07
Deontic modality	Strong	2004/China’s employment market	3	L3_04-005-013	have to	But<Cntr> for us<Excliustion_context>, nowed the start salary is really<B:Em> difficult<Att:J> imagined<H:Cog> and so we<Excliustion_context> have to<B:M_obligation> go to many<Booster:Grade> as more<Excliustion_ungrammatical> companies which in the past we<Excliustion_context> look down upon<Att:F>. L3_04-005-013
Deontic modality	Strong	2004/China’s employment market	3	L3_04-005-18	have to	we<Excliustion_context> need more and more<Booster:Grade> talents<Att:J>, so we<Excliustion_context> have to<B:M_obligation> cultivate<Att:App> them. L3_04-005-18
Deontic modality	Strong	2004/China’s employment market	3	L3_04-005-19	have to	they have to<B:M_obligation> receive the resume using very<Booster:Grade> large bags, even<B:Em> ... the tracks. L3_04-005-19
Deontic modality	Strong	2004/China’s employment market	3	L3_04-005-24	have to	So they didn't<Negation> accept the offer, and have to<B:M_obligation> go on searching for some<Hedge:Generality> other suitable<Att:J> job for them.
Deontic modality	Strong	2004/China’s employment market	3	L3_04-038-10	have to	So if they know<Booster:Cognition> ... what they need<Att:App> or what they have to<B:M_obligation> ... learn more<Excliustion_ungrammatical>, they will<B:M_Possibility> come back to school. L3_04-038-10
Deontic modality	Strong	2007/Pets or not	3	L3_07-001-02	have to	To begin in, it is a costly<Att:J> and time-consuming<Att:J> hobby you<Addressing> have to<B:M_obligation> accommodate them care for<Att:F> them and spend time with them. L3_07-001-02
Deontic modality	Strong	2003/Spaceship Columbia	1	L1_03-028-22	need to	maybe<H:M_Possibility> what we<Add.>need to<B:M_obligation> is not<Neg.> to indulge in the sadness atmosphere. L1_03-028-22
Deontic modality	Strong	2003/Spaceship Columbia	1	L1_03-028-22	need to	I think<B:Cog.> from this point, front this message, we<Add.>will<B:M_possibility> see that, actually<B:Em>, the science and technology need to<B:M_obligation> be improve in the future. L1_03-028-22
Deontic modality	Strong	2003/Spaceship Columbia	1	L1_03-028-22	need to	we<Add.> can<B:M_ability> see that the spaceship, er, maybe<H:M_Possibility> there are some<H:Gr.>things need to<B:M_obligation> improved<Att: App>. L1_03-028-22
Deontic modality	Strong	2003/Spaceship Columbia	1	L1_03-028-22	need to	what we<Add.>need to<B:M_obligation>is not<Neg.> to indulge in the sadness atmosphere. L1_03-028-22
Deontic modality	Strong	2005/Suggestions for Olympics	1	L1_05-012-23	need to	We<excluded context>need to<B:M_obligation> pay attention to<Att: App> the protection<Att:J> of environment, especially<B:Em> how to deal with the problem<Att:J> of water pollution<Att:J>. L1_05-012-23
Deontic modality	Strong	2005/Suggestions for Olympics	1	L1_05-012-23	need to	We<excluded context> also<B:Em>need to<B:M_obligation> take good<Booster:Grade> care of<Att: App> the athletes in order to<Att: App> let them give the best<Att:J><Booster:Grade> performance in the Olympic. L1_05-012-23
Deontic modality	Strong	2005/Suggestions for Olympics	1	L1_05-012-23	need to	We need to<B:M_obligation> have a backup plan for everything<Booster:Generality>. L1_05-012-23
Deontic modality	Strong	2005/Suggestions for Olympics	1	L1_05-012-23	need to	because if anything<Booster:Generality> goes wrong<Att:J> during the Olympics we<excluded context> need to<B:M_obligation> fix<Att: App> it immediately. L1_05-012-23
Deontic modality	Strong	2005/Suggestions for Olympics	2	L2_05-012-01	need to	in my opinion<H: P>, more<Booster:Grade> attention need [to]<B:M_obligation> be paid on<Att:App> the environment. L2_05-012-01
Deontic modality	Strong	2005/Suggestions for Olympics	2	L2_05-012-04	need to	Thirdly, factories and other companies need[to]<B:M_obligation> be encouraged<Att:App> to improve<Att:App> their techniques in dealing with the techniques to easter to ... Olympic Game. L2_05-012-04
Deontic modality	Strong	2006/Ban on firecrackers and fireworks	2	L2_06-004-07	need to	And we need to<B:M_obligation> let the people know<Booster:Cognition> that the dangerous<exclu. topic>, the dangerous<exclu. topic>possibilities L2_06-004-07
Deontic modality	Strong	2006/Ban on firecrackers and fireworks	2	L2_06-004-07	need to	So as a government<exclu. topic> we<exclu. context> also<B:Em>need to<B:M_obligation> take some< H:Cog> good<Att:J> ways to<Att:App> protect<Att:App> the people's<exclu. topic> life and property. L2_06-004-07
Deontic modality	Strong	2003/Spaceship Columbia	3	L3_03-020-03	need to	And sometimes<Hedge:Generality>, we<Addressing> need to<B:M_obligation> tolerate<Att:App> ... much<Booster:Grade> … mental difficulties<Att:J> and even<B:Em> our<Addressing> lives. L3_03-020-03
Deontic modality	Strong	2003/Spaceship Columbia	3	L3_03-020-06	need to	We<Addressing> need to<B:M_obligation> know more<Booster:Grade> about<H:Cog> … the atmosphil we<Addressing> live in. L3_03-020-06
Deontic modality	Strong	2003/Spaceship Columbia	3	L3_03-020-06	need to	And we<Addressing> also<B:Em> need to<B:M_obligation> know more<Booster:Grade> about<H:Cog> … the outside world of the earth, the space, because … this will<B:M_Possibility> be good for<Att:App> our<Addressing> living. L3_03-020-06
Deontic modality	hedge	2003/Spaceship Columbia	1	L1_03-028-24	should	in my opinion<H: P>, although<Cntr> the crew of seven members … all<B:Gen.>died in this disaster, and the damage<Att:J> is very<B:Gr.> great<B:Gr.>, but<Cntr>... their spirit should<H:M_obligation> be admired<Att: App>L1_03-028-24
Deontic modality	hedge	2003/Spaceship Columbia	1	L1_03-028-24	should	we we<Add.>should<H:M_obligation>... know<B:Cog.> that the development<Att:J> of the science cannot<B:M_obligation><H:M_Possibility><Neg.> be retarded by anything <B:Gen.>L1_03-028-24
Deontic modality	Strong	2003/Spaceship Columbia	1	L1_03-020-25	must	I think <B:Cog.> we < Add. Excl.> must <B:M_obligation> resolve to do something<H:Gen> as the great <Att:J> scientists. L1_03-020-25
Deontic modality	Strong	2003/Spaceship Columbia	1	L1_03-020-25	must	And this is the reason why we <Add.> must<B:M_obligation> give our <Add.> most <B:Gr.> thank<Att:F> to all <B:Em> this [these] great <Att:J> martyrs <Att:J> and great <Att:J> scientists who contribute much <B:Gr.> to our <Add.> happy life <Att:J>, improve <Att:App> the living conditions. L1_03-020-25
Deontic modality	Strong	2003/Spaceship Columbia	1	L1_03-020-29	must	he or she must <B:M_obligation> have experienced hundreds of <B:Gr.> thousands of <B:Gr.> failure <Att:J>. L1_03-020-29
Deontic modality	Strong	2003/Spaceship Columbia	1	L1_03-028-22	must	actually <B:Em> they have make great <Att:J> efforts to our human beings in the discovering of the space we <Add.>must<B:M_obligation> remember <Att:F> them.L1_03-028-22
Deontic modality	Strong	2003/Spaceship Columbia	1	L1_03-028-22	must	they die in the very <B:Gr.> significant<Att:J> events we <Add.>must<B:M_obligation> remember <Att:F> them for their contribution <Att:J>.L1_03-028-22
Deontic modality	Strong	2003/Spaceship Columbia	1	L1_03-028-22	must	we<Add.>must<B:M_obligation> bear in mind that it is essential<B:M_obligation> to swilling fulfilling ones in dreams. L1_03-028-22
Deontic modality	Strong	2003/Spaceship Columbia	1	L1_03-028-22	must	we<Add.>must<B:M_obligation> go hand in hand, and increase the communication and cooperation in this field.L1_03-028-22
Deontic modality	Strong	2004/China’s employment market	1	L1_04-005-05	must	it is one of the choices which they... must<B:M_obligation> take into constituation when they choose<exclu. context> a job.L1_04-005-05
Deontic modality	Strong	2004/China’s employment market	1	L1_04-005-05	must	… so the universities must<B:M_obligation> play a role in guiding students in choosing a job.L1_04-005-05
Deontic modality	Strong	2004/China’s employment market	1	L1_04-005-28	must	maybe<H:M_possibility> they must<B:M_obligation> study hard<Att:J> to improve themselves, to have much<B:Gr.> ability to solve<Att: App> lots of<B:Gr.> social problems<Att:J>L1_04-005-28
Deontic modality	Strong	2004/China’s employment market	1	L1_04-005-29	must	First, we<Add.>must<B:M_Obligation> improve<Att: App> ability in the university or college. L1_04-005-29
Deontic modality	Strong	2004/China’s employment market	1	L1_04-005-29	must	And this means you<Add.>must<B:M_obligation> have a clearly[clear] opinion<B:Cog.> that what you<Add.> will be in your<Add.> future. L1_04-005-29
Deontic modality	Strong	2004/China’s employment market	1	L1_04-005-31	must	for …every<B:Gen.> company, is[its] company culture must<B:M_possibility>include the spirit of competition at the corporation.L1_04-005-31
Deontic modality	Strong	2005/Suggestions for Olympics	1	L1_05-012-15	must	The second suggestion is that we<excluded context> must<B:M_obligation> improve<Att: App> our<excluded context> environment. L1_05-012-15
Deontic modality	Strong	2005/Suggestions for Olympics	1	L1_05-012-16	must	And I think<Booster:Cognition>… that's what we<excluded context> must<B:M_obligation> pay attention to<Att: App>. L1_05-012-16
Deontic modality	Strong	2005/Suggestions for Olympics	1	L1_05-012-24	must	And … carriages are too<Booster:Grade> old<Att:J>. We<excluded context> must<B:M_obligation> buy some<H:Gen> new carriages and build more<Booster:Grade> subways. L1_05-012-24
Deontic modality	Strong	2005/Suggestions for Olympics	1	L1_05-012-32	must	So we<excluded context> must<B:M_obligation> reduce<Att: App> the cost, to be an economical Olympic Game. L1_05-012-32
Deontic modality	Strong	2004/China’s employment market	2	L2_04-005-06	must	we<exclu. context> must<B:M_obligation> learn more L2_04-005-06
Deontic modality	Strong	2004/China’s employment market	2	L2_04-005-06	must	we must<B:M_obligation> ... promise that the ability<Att:J> of university graduates ... is quite<Booster:Grade> high<Att:J>. L2_04-005-06
Deontic modality	Strong	2004/China’s employment market	2	L2_04-005-11	must	I think that<Booster:Cognition> is one thing that ... university ... graduates must<B:M_obligation> think about< H:Cog> serious L2_04-005-11
Deontic modality	Strong	2004/China’s employment market	2	L2_04-005-12	must	You<Addressing> must<B:M_obligation> know<Booster:Cognition> what you<Addressing> would like<H:M_Possibility> to do L2_04-005-12
Deontic modality	Strong	2004/China’s employment market	2	L2_04-005-12	must	I think<Booster:Cognition> the schools must<B:M_obligation> to the university students in the employment market and tell them how to find a job, how to face the the problem<Att:J> of employment. L2_04-005-12
Deontic modality	Strong	2005/Suggestions for Olympics	2	L2_05-012-04	must	Therefore, something<H:Gen> must<B:M_obligation> be done to tackle<Att:App> the problem<Att:J>... which cries out for immediate answers. L2_05-012-04
Deontic modality	Strong	2005/Suggestions for Olympics	2	L2_05-012-04	must	Secondly, those who have been found guilty<Att:J> in dealing with his own<B:Em> affairs, ... communicating with others must<B:M_obligation> be hold responsibility in restoring genius. L2_05-012-04
Deontic modality	Strong	2005/Suggestions for Olympics	2	L2_05-012-11	must	Otherwise, the air must<B:M_obligation> be not<Negation> so<B:Em> fresh<Att:J>. L2_05-012-11
Deontic modality	Strong	2005/Suggestions for Olympics	2	L2_05-012-18	must	I think<Booster:Cognition> all<Booster:Generality> the facilities must<B:M_obligation> be the best<Att:J><Booster:Grade>. L2_05-012-18
Deontic modality	Strong	2005/Suggestions for Olympics	2	L2_05-012-19	must	we<exclu. context> choose<exclu. ungrammatical> important<exclu. ungrammatical> is that the curse <because> language must<B:M_obligation> be forbidden<Att:App>. L2_05-012-19
Deontic modality	Strong	2006/Ban on firecrackers and fireworks	2	L2_06-004-13	must	The place must<B:M_obligation> be away from the places easy<Att:J> to catch fire L2_06-004-13
Deontic modality	Strong	2007/Pets or not	2	L2_07-001-03	must	you<Addressing> must<B:M_obligation> buy some<Hedge:Grade> food for them L2_07-001-03
Deontic modality	Strong	2007/Pets or not	2	L2_07-001-03	must	First point is that you<Addressing> must<B:M_obligation> clean them because they are dirty<Att:J> L2_07-001-03
Deontic modality	Strong	2007/Pets or not	2	L2_07-001-03	must	And the next is you<Addressing> must<B:M_obligation> to train them because if they bite others you<Addressing> may<H:M_Possibility> be sued. L2_07-001-03
Deontic modality	Strong	2007/Pets or not	2	L2_07-001-03	must	I think<Booster:Cognition> we<Addressing> must<B:M_obligation> control<Att:App> the numbers the people raise pets L2_07-001-03
Deontic modality	Strong	2003/Spaceship Columbia	3	L3_03-020-21	must	Of course<Concurring>, the seven crew members …died ... but<Cntr> their die is very<Booster:Grade> great<Att:J>. I must<B:M_obligation> say it. Because … they have built up a lot of important<Att:J> experience for us<Addressing>, especially<B:Em> for the next generation L3_03-020-21
Deontic modality	Strong	2003/Spaceship Columbia	3	L3_03-020-21	must	we<Addressing> are not<Negation> all<Booster:Grade> the heroes<Excliustion_topic>, but<Cntr> I ... we<Addressing> mus[must]<B:M> try our<Addressing> best to<Att:App> ... because,every <Booster:Generality> people have… his own<B:Em> ... important<Att:J> role in this society<Booster:Generality> L3_03-020-21
Deontic modality	Strong	2004/China’s employment market	3	L3_04-005-17	must	they must<B:M_obligation> get a lot of<Booster:Grade> catificate, a lot of<Booster:Grade> ... things ... to ... prove their ability … ... in the society, so if they want to<Att:F> get a good<Att:J> job in future L3_04-005-17
Deontic modality	Strong	2004/China’s employment market	3	L3_04-005-17	must	they must<B:M_obligation> work hard now to<Att:App> study hard <Att:J> to get all kinds of ... of books, for example they, they'd better<H:M suggestion> pass the band 4 or band 6, ... in the universities, if that they can<H:M_possibility> find a good<Att:J> job in English in the future. L3_04-005-17
Deontic modality	Strong	2004/China’s employment market	3	L3_04-038-07	must	so China must<B:M_obligation>... develop<Att:App> the ... system ... …of the people's<Booster:Generality> employ employment L3_04-038-07
Deontic modality	Strong	2004/China’s employment market	3	L3_04-038-07	must	China must<B:M_obligation> ... ... learn some<Booster:Grade> experience from those countries L3_04-038-07
Deontic modality	Strong	2005/Suggestions for Olympics	3	L3_05-012-06	must	I want to<Att:F> suggest. … we must<B:M_obligation> catch this opportunity, and try to<Att:App> spread Olympic spirit, and to increase<Att:App> the consciousness of the people's, increase constitution<Excliustion_ungrammatical>. L3_05-012-06
Deontic modality	Strong	2005/Suggestions for Olympics	3	L3_05-012-06	must	And we must<B:M_obligation> catch this opportunity try to<Att:App> spread... propagandas the China's appearance, and ... take on a new<Att:J> look to the world. L3_05-012-06
Deontic modality	Strong	2005/Suggestions for Olympics	3	L3_05-012-06	must	And we must<B:M_obligation> catch with the good opportunity ... try to<Att:App> break through<Att:App> in economy. L3_05-012-06
Deontic modality	Strong	2005/Suggestions for Olympics	3	L3_05-012-06	must	And in some of<Hedge:Grade> these Olympic Games, we must<B:M_obligation> try to<Att:App> let the world understand<H:Cog> ... China more<Booster:Grade>, and try to<Att:App> make China melt in the world, in this global ... village. L3_05-012-06
Deontic modality	Strong	2005/Suggestions for Olympics	3	L3_05-012-06	must	of course<Concurring>, we must<B:M_obligation> try our best to<Att:App>, … to strength the safety<Att:J>,… try to<Att:App> avoid<Att:App> ... terrorist issues and, and all the<Booster:Generality> dangerous<Att:J> elements. L3_05-012-06
Deontic modality	Strong	2005/Suggestions for Olympics	3	L3_05-012-22	must	first, in Beijing we must<B:M_obligation> have some<Hedge:Grade> …Chinese, <charmings> character, few culture… character, and ... social character, in China, about the people's living.
Deontic modality	Strong	2005/Suggestions for Olympics	3	L3_05-012-22	must	then … all of<Booster:Generality> these culture must<B:M_obligation> be understanded<H:Cog> and we receptered by the international audience andother friends. L3_05-012-22
Deontic modality	Strong	2005/Suggestions for Olympics	3	L3_05-012-22	must	that could<H:M_Possibility> … promoted<Att:App> our culture into the world … … the … twenty-ninth Olympic Game must<B:M_obligation> ... appears the spirit of the sports. L3_05-012-22
Deontic modality	Strong	2005/Suggestions for Olympics	3	L3_05-012-22	must	in this celebration … we must<B:M_obligation> … have the confidence to, to the Chinese people in this Olympic Game ... in the ... organization
Deontic modality	Strong	2005/Suggestions for Olympics	3	L3_05-012-22	must	we must<B:M_obligation> have some<Hedge:Grade> … luck animals, shows ... to increase the appearance about of the sports, like dragon and monkey. L3_05-012-22
Deontic modality	Strong	2005/Suggestions for Olympics	3	L3_05-036-02	must	And the whole<Concurring> country must<B:M_obligation> learn English ...... especially<B:Em> learn the oral English. L3_05-036-02
Deontic modality	Strong	2006/Ban on firecrackers and fireworks	3	L3_06-004-21	must	As a major of a big city, we couldn’t<H:M><Negation>... ... escape the safety and the environment of our<Excluded_topic> city. We must<B:M_obligation> to concern the celebration in a safety and a happy environment. L3_06-004-21
Deontic modality	Strong	2007/Pets or not	3	L3_07-001-04	must	Fourthly, have baby must<B:M_obligation> be forbidden I think so because have baby not only waste the money and also and also[but also] ... a lot of people may be they can pet and so many pet be kept<Excliustion_ungrammatical>.
Deontic modality	Strong	2007/Pets or not	3	L3_07-024-04	must	And ... for the children ... , during the period of ... of a children's goals, they ... they must<B:M_obligation> have some<Hedge:Grade> partners play with them. L3_07-024-04
Deontic modality	Strong	2003/Spaceship Columbia	3	L3_03-020-21	must	the most<Booster:Grade> important<Att:J> message for us<Addressing> is that ...we<Addressing> should<H:M_obligation> have the spri of donated ... ... we<Addressing> mus<Booster:Modality>, try our<Addressing> best to<Att:App> help<Att:App> the others, try our<Addressing> best to<Att:App>, do good for the human beings. L3_03-020-21
Deontic modality	Weak	2006/Ban on firecrackers and fireworks	3	L3_06-004-20	shall	I think<Booster:Cognition> we<Addressing> shall<<H:M_obligation> lift the ban and completion... L3_06-004-20
Deontic modality	Weak	2007/Pets or not	1	L1_07-001-19	shoud	They should<H:M_obligation> be at the right<Att:J> time L1_07-001-19
Deontic modality	Weak	2006/Ban on firecrackers and fireworks	3	L3_06-004-12	shoud	But<Cntr> I think<Booster:Cognition> ... people should<H:M> not<Negation> ... do not<Negation> eat fish just<B:Em> because of fell its bones. L3_06-004-12
Deontic modality	Weak	2003/Spaceship Columbia	1	L1_03-020-25	should	of course <Ccr.> the success <Att:J>requires<Att:App> great <B:Gr.> efforts even tears and bloods[blood] but <Cntr.> we < Add. Excl.> should<H:M_obligation> not <Neg.> surrender<Att:App> L1_03-020-25
Deontic modality	Weak	2003/Spaceship Columbia	1	L1_03-028-01	should	but <Cntr> we <Add.> should<H:M_obligation> never <B:Gen.> give up<Att.:App>. L1_03-028-01
Deontic modality	Weak	2003/Spaceship Columbia	1	L1_03-028-09	should	I think <B:Cog.> we <Add.> should<H:M_obligation> respect<Att:F> for this a crew of seven people. L1_03-028-09
Deontic modality	Weak	2003/Spaceship Columbia	1	L1_03-028-09	should	we <Add.> should<H:M_obligation> learn from <Att: App> them. L1_03-028-09
Deontic modality	Weak	2003/Spaceship Columbia	1	L1_03-028-13	should	This crew should<H:M_obligation> back to the earth and join them family but <Cntr> the reality is not <Neg.>. L1_03-028-13
Deontic modality	Weak	2003/Spaceship Columbia	1	L1_03-028-13	should	I think <B:Cog.> I should<H:M_obligation> admire <Att:F> them very much<B:Gr.> of their courage <Att:J> L1_03-028-13
Deontic modality	Weak	2003/Spaceship Columbia	1	L1_03-028-13	should	I think <B:Cog.> I should<H:M_obligation> solute <Att:F> to the crews.L1_03-028-13
Deontic modality	Weak	2003/Spaceship Columbia	1	L1_03-028-13	should	all <B:Gen.>the scientists, universe<exclu. topic>, in the earth<exclu. topic>should<H:M_obligation> lowest the level of dangerous<Att:J>. L1_03-028-13
Deontic modality	Weak	2003/Spaceship Columbia	1	L1_03-028-13	should	I think<B:Cog.> I should<H:M_obligation> earn their courage <Att:J>. L1_03-028-13
Deontic modality	Weak	2003/Spaceship Columbia	1	L1_03-028-13	should	I think I think<B:Cog.> the Chinese people should<H:M_obligation> learn<Att:App> American's spirit of exploring the universe. L1_03-028-13
Deontic modality	Weak	2003/Spaceship Columbia	1	L1_03-028-16	should	but <Cntr> we <Add.>should<H:M_obligation> learn from it. L1_03-028-16
Deontic modality	Weak	2003/Spaceship Columbia	1	L1_03-028-17	should	I think <B:Cog.> we <Add.>should<H:M_obligation> be proud <Att:F> of them because they are not <Neg.> lost their lives for themselves, they lost lives in their way of exploring the heavens.L1_03-028-17
Deontic modality	Weak	2003/Spaceship Columbia	1	L1_03-028-17	should	this kind of ... ... spirit <Att:J>... sacrifice <Att:J> for the sake of the goodness of a whole human kinds should<H:M_obligation> be …greatly<B:Gr.> appreciated.L1_03-028-17
Deontic modality	Weak	2004/China’s employment market	1	L1_04-005-02	should	First of all<exclu. FE>, I should<H:M_obligation> say that I am worry<exclu. BS.> I feel quite<B:Gr.>worry<Att:F> to hear that as more and more people receive higher education <exclu. Instru.>.L1_04-005-02
Deontic modality	Weak	2004/China’s employment market	1	L1_04-005-02	should	Therefore, we<Add.>should<H:M_obligation> haves right<Att:J> attitude towards this tough<Att:J> working situation, … L1_04-005-02
Deontic modality	Weak	2004/China’s employment market	1	L1_04-005-02	should	Also<B:Em>, we<exclu. context>should<H:M_obligation> evaluate our<exclu. context> ability and choose<Att: App> the suitable<Att:J> job according to our<exclu. context> interest and capability. L1_04-005-02
Deontic modality	Weak	2004/China’s employment market	1	L1_04-005-02	should	as most<B:Gr.> companies needs<Att: App> comprehensive people, so we<Add.>should<H:M_obligation> improve<Att: App>our<exclu. context> ability in several aspects, …L1_04-005-02
Deontic modality	Weak	2004/China’s employment market	1	L1_04-005-02	should	such as English and computer, both should<H:M_obligation> be reached at a high level.L1_04-005-02
Deontic modality	Weak	2004/China’s employment market	1	L1_04-005-02	should	we<exclu. context>should<H:M_obligation> learn ... more<B:Gr.> things on different fields, …L1_04-005-02
Deontic modality	Weak	2004/China’s employment market	1	L1_04-005-02	should	such as we<exclu. context>should<H:M_obligation> have some<H:Gen> knowledge of laws, of medicine, of computer and so on.L1_04-005-02
Deontic modality	Weak	2004/China’s employment market	1	L1_04-005-02	should	I think<B:Cog.> the way to change our<exclu. context>attitudeis that we<exclu. context>should<H:M_obligation> ... see<B:Cog.> clearly<B:Gr.>... what kind of level ourselves<exclu. context> is. L1_04-005-02
Deontic modality	Weak	2004/China’s employment market	1	L1_04-005-05	should	in the first place, the government<B:Gen.>, should<H:M_obligation> takes a lead.L1_04-005-05
Deontic modality	Weak	2004/China’s employment market	1	L1_04-005-05	should	Government<B:Gen.>should<H:M_obligation> formulate and issue policies and regulations… L1_04-005-05
Deontic modality	Weak	2004/China’s employment market	1	L1_04-005-05	should	In the second place, I think<B:Cog.> the universities should<H:M_obligation> make their efforts in guiding students to choose<exclu. context> their jobs. L1_04-005-05
Deontic modality	Weak	2004/China’s employment market	1	L1_04-005-05	should	this [they]should<H:M_obligation> tell them that students in their course of choosing a job, should<H:M_obligation> first consider whether it is the job is. L1_04-005-05
Deontic modality	Weak	2004/China’s employment market	1	L1_04-005-05	should	this [they] should<H:M_obligation> tell them that students in their course of choosing a job, should<H:M_obligation>first consider whether it is the job is. L1_04-005-05
Deontic modality	Weak	2004/China’s employment market	1	L1_04-005-05	should	if this kinds of criteria are met, they should<H:M_obligation> take the job, no matter<B:Em> whether the salary is favorable<Att:J> or not<Neg.>. L1_04-005-05
Deontic modality	Weak	2004/China’s employment market	1	L1_04-005-21	should	I have to<B:M_obligation>… make a choice whether I should<H:M_obligation> go on with my study. L1_04-005-21
Deontic modality	Weak	2004/China’s employment market	1	L1_04-005-23	should	So we<Add.>should<H:M_obligation> control our<Add.> populations first. L1_04-005-23
Deontic modality	Weak	2004/China’s employment market	1	L1_04-005-23	should	we<Add.>should<H:M_obligation>pay more<B:Gr.> attention to<Att: App> this. L1_04-005-23
Deontic modality	Weak	2004/China’s employment market	1	L1_04-005-23	should	and we<Add.>should<H:M_obligation> begin from … improve<Att: App>our<add> people's quality. L1_04-005-23
Deontic modality	Weak	2004/China’s employment market	1	L1_04-005-23	should	So I think<B:Cog.> the government should<H:M_obligation> e….arrange our<Add.> work. L1_04-005-23
Deontic modality	Weak	2004/China’s employment market	1	L1_04-005-23	should	…the society<B:Gen.>should<H:M_obligation> supply<Att: App> more<B:Gr.> jobs for us<Add.>. L1_04-005-23
Deontic modality	Weak	2004/China’s employment market	1	L1_04-005-23	should	So our society<B:Gen.>should<H:M_obligation> change the... institutes of jobs. L1_04-005-23
Deontic modality	Weak	2004/China’s employment market	1	L1_04-005-23	should	our graduates should<H:M_obligation>face the society<B:Gen.> and change our<Add.> ideas of finding …the jobs. L1_04-005-23
Deontic modality	Weak	2004/China’s employment market	1	L1_04-005-27	should	In my opinion<H: P>, …the graduates should<H:M_obligation> find their suitable<Att:J> position in society<B:Gen.> in order to find a good<Att:J> job. L1_04-005-27
Deontic modality	Weak	2004/China’s employment market	1	L1_04-005-27	should	But<Cntr> they should<H:M_obligation> find a position that will<B:M_Possibility> offer them the chance<Att:J> to devote their talent to<Att: App> the development<Att:J> of the country<B:Gen.>L1_04-005-27
Deontic modality	Weak	2004/China’s employment market	1	L1_04-005-27	should	the government<exclu. topic>should<H:M_obligation> continue to promote<Att: App> the expansion of the ... envollement of higher education institutions<exclu. Instru.>. L1_04-005-27
Deontic modality	Weak	2004/China’s employment market	1	L1_04-005-27	should	the only<B:Em> thing that we<Add.> can<B:M_ability> do to release<Att: App> this pressure of employment is that the students themselves<B:Em>should<H:M_obligation> be well-prepared<Att:J> L1_04-005-27
Deontic modality	Weak	2004/China’s employment market	1	L1_04-005-27	should	and they should<H:M_obligation> equip themselves with more<B:Gr.> knowledge and more<B:Gr.> abilities in order to<Att: App> face<Att: App> the fierce<Att:J> competition. L1_04-005-27
Deontic modality	Weak	2004/China’s employment market	1	L1_04-005-29	should	This means we<Add.>should<H:M_obligation> study the things that the market the society<B:Gen.> need<Att:App.> .L1_04-005-29
Deontic modality	Weak	2004/China’s employment market	1	L1_04-005-29	should	we<Add.>should<H:M_obligation> not only<Neg.> learn the things<B:Gen.> that the book told us<Add.>L1_04-005-29
Deontic modality	Weak	2004/China’s employment market	1	L1_04-005-29	should	we<Add.>should<H:M_obligation> also<Cntr.> learn something<B:Gen.>, like how to communicate with other people, and something<B:Gen.> you<Add.> need<Att:App.> in your<Add.> future job.L1_04-005-29
Deontic modality	Weak	2004/China’s employment market	1	L1_04-005-29	should	You<Add.>should<H:M_obligation> build up yourself<Add.>.L1_04-005-29
Deontic modality	Weak	2004/China’s employment market	1	L1_04-005-29	should	This means you<Add.>should<H:M_obligation> know how to dress and how to communicate with people.L1_04-005-29
Deontic modality	Weak	2004/China’s employment market	1	L1_04-005-29	should	If you<Add.> are facing the interviewer, you<Add.>should<H:M_obligation> not be shy, and this need a lot of<B:Gr.> practice. L1_04-005-29
Deontic modality	Weak	2004/China’s employment market	1	L1_04-005-29	should	And the third way to get a … much<B:Gr.> better<B:Gr.> position in the competition in the market is you<Add.>should<H:M_> learn more and more<B:Gr.>, L1_04-005-29
Deontic modality	Weak	2004/China’s employment market	1	L1_04-005-29	should	…, that means not only you<Add.>should<H:M_> learn in the university and college, L1_04-005-29
Deontic modality	Weak	2004/China’s employment market	1	L1_04-005-29	should	…you<Add.>should<H:M_> … learn to<Att:App.> be themaster, or get doctor degree… L1_04-005-29
Deontic modality	Weak	2004/China’s employment market	1	L1_04-005-31	should	in my opinion<H: P>, there are some<H:Gen> advice that we<Add.>should<H:M_obligation> take.L1_04-005-31
Deontic modality	Weak	2004/China’s employment market	1	L1_04-005-31	should	we<Add.>should<H:M_obligation> not<Neg.> just<B:Em> limited in the major,接下句L1_04-005-31
Deontic modality	Weak	2004/China’s employment market	1	L1_04-005-31	should	we<Add.>should<H:M_obligation> learn<Att: App> something<H:Gen> else to broaden our<Add.> knowledge.L1_04-005-31
Deontic modality	Weak	2004/China’s employment market	1	L1_04-005-31	should	for example, we are the English major, but<Cntr>weshould<H:M_obligation> learn<Att: App> something<H:Gen> about the business and the international trading, and some<H:Gen> marketing knowledgeL1_04-005-31
Deontic modality	Weak	2004/China’s employment market	1	L1_04-005-31	should	we<Add.>should<H:M_obligation> learn<Att: App> take part in the social activities to get the social experience.L1_04-005-31
Deontic modality	Weak	2004/China’s employment market	1	L1_04-005-31	should	We<Add.>should<H:M_obligation> take it seriously.L1_04-005-31
Deontic modality	Weak	2004/China’s employment market	1	L1_04-005-31	should	The competition should<H:M_obligation> not<Cntr> be ignored<Att: App>.L1_04-005-31
Deontic modality	Weak	2004/China’s employment market	1	L1_04-005-31	should	we<Add.>should<H:M_obligation>devote ourselves to<Att: App>… to the job we<Add.> deal with. L1_04-005-31
Deontic modality	Weak	2004/China’s employment market	1	L1_04-005-31	should	and by… at the same time, we<Add.>should<H:M_obligation>… pay attention to<Att: App> get along with the colleagues and the employers of the company. L1_04-005-31
Deontic modality	Weak	2005/Suggestions for Olympics	1	L1_05-012-13	should	First, I think<Booster:Cognition> we<excluded context> should<H:M_obligation> make the whole environment of our<excluded context> cities looks better<Att:J> <Booster:Grade>, and …build more<Booster:Grade> trees, and give more<Booster:Grade> green areas to better<Att:J><Booster:Grade> environment. L1_05-012-13
Deontic modality	Weak	2005/Suggestions for Olympics	1	L1_05-012-13	should	We<excluded context>... should<H:M_obligation> not only<Negation> present our traditional … culture to the outer world, but also<Cntr> should<H:M_obligation> combined with modern culture. L1_05-012-13
Deontic modality	Weak	2005/Suggestions for Olympics	1	L1_05-012-13	should	We<excluded context>... should<H:M_obligation> not only<Negation> present our traditional … culture to the outer world, but also<Cntr> should<H:M_obligation> combined with modern culture. L1_05-012-13
Deontic modality	Weak	2005/Suggestions for Olympics	1	L1_05-012-13	should	Like we<excluded context> should<H:M_obligation> know<Booster:Cognition> some<Hedge:Grade> basic cultural knowledge in different countries and in other countries as well<Hedge:Grade>[?]. L1_05-012-13
Deontic modality	Weak	2005/Suggestions for Olympics	1	L1_05-012-14	should	We<Excluded_unclear> are looking forward to<Att:F> the hold the 29th Olympic Games to be held in Beijing in 2008. Acting as a college student, I should<H:M_obligation>, together with the... government<Booster:Generality> make enough<Booster:Grade> preparation for this wonderful<Att:J> meeting. L1_05-012-14
Deontic modality	Weak	2005/Suggestions for Olympics	1	L1_05-012-14	should	First, we<excluded context>should<H:M_obligation> make a good<Att:J>... impression to the world. L1_05-012-14
Deontic modality	Weak	2005/Suggestions for Olympics	1	L1_05-012-14	should	And we<excluded context> should in the preparation, we<excluded context> should<H:M_obligation> do more<Att:J><Booster:Grade> things in our organization work and management. L1_05-012-14
Deontic modality	Weak	2005/Suggestions for Olympics	1	L1_05-012-14	should	First, …we<excluded context> should<H:M_obligation>, make good<Att:J>... preparationto theTV broadcasting. L1_05-012-14
Deontic modality	Weak	2005/Suggestions for Olympics	1	L1_05-012-14	should	Because you know<Concurring> many<Booster:Grade> journalists, many<Booster:Grade> reporters and TV workers will<B:M_Possibility> come to Beijing, and we<excluded context> should<H:M_obligation> tackle<Att: App> the problem<Att:J> for them how … they eat, …how they live. L1_05-012-14
Deontic modality	Weak	2005/Suggestions for Olympics	1	L1_05-012-14	should	I think<Booster:Cognition> the level of thedormitory and dinning room should<H:M_obligation> be… highest<Booster:Grade> level… in the world. L1_05-012-14
Deontic modality	Weak	2005/Suggestions for Olympics	1	L1_05-012-14	should	So, we<excluded context> should<H:M_obligation> learn from<Att: App> them. L1_05-012-14
Deontic modality	Weak	2005/Suggestions for Olympics	1	L1_05-012-14	should	and we<excluded context> should<H:M_obligation> do our<Excluded_BS.> upper most<Excluded_ BS.> do out<Excluded_ ungrammatical> efforts to talk about them... L1_05-012-14
Deontic modality	Weak	2005/Suggestions for Olympics	1	L1_05-012-15	should	We<excluded context> should<H:M_obligation> plant more<Booster:Grade> trees, and made our<excluded context> city… L1_05-012-15
Deontic modality	Weak	2005/Suggestions for Olympics	1	L1_05-012-15	should	The third suggest, suggestion is that we<excluded context> should<H:M_obligation> improve<Att: App> our<excluded context> citizen's English. L1_05-012-15
Deontic modality	Weak	2005/Suggestions for Olympics	1	L1_05-012-15	should	The fourth suggestion is that we<excluded context> should<H:M_obligation> pay some<H:Gen> specific attention to<Att: App> the food, the meal. L1_05-012-15
Deontic modality	Weak	2005/Suggestions for Olympics	1	L1_05-012-23	should	First, I believe that<Booster:Cognition> Beijing Olympic should<H:M_obligation> be a modern Olympics. L1_05-012-23
Deontic modality	Weak	2005/Suggestions for Olympics	1	L1_05-012-23	should	We<excluded context> should<H:M_obligation> use the modern technologies of computering, architecture, electronic and so on in order to<Att: App> bid a big Olympics. L1_05-012-23
Deontic modality	Weak	2005/Suggestions for Olympics	1	L1_05-012-23	should	Also<B:Em>, we<excluded context>, I believe<Booster:Cognition> Beijing Olympic should<H:M_obligation> be a green<Att:J> Olympics. L1_05-012-23
Deontic modality	Weak	2005/Suggestions for Olympics	1	L1_05-012-23	should	Third, I believe<Booster:Cognition> Beijing Olympic should<H:M_obligation> be a safe<Att:J> Olympic. L1_05-012-23
Deontic modality	Weak	2005/Suggestions for Olympics	1	L1_05-012-23	should	Medical care should<H:M_obligation> be ready all<Booster:Generality> the time. L1_05-012-23
Deontic modality	Weak	2005/Suggestions for Olympics	1	L1_05-012-23	should	Fourth, I believe<Booster:Cognition> Beijing Olympic should<H:M_obligation> be a round financial balanced<Att:J> Olympics. L1_05-012-23
Deontic modality	Weak	2005/Suggestions for Olympics	1	L1_05-012-23	should	we<excluded context> should<H:M_obligation> learn from<Att: App> the lessons of the Sydney Olympics and avoid<Att: App> this problem<Att:J>. L1_05-012-23
Deontic modality	Weak	2005/Suggestions for Olympics	1	L1_05-012-23	should	Finally, I believe<Booster:Cognition> that Beijing Olympic should<H:M_obligation> be a well<Att:J> organized Olympic. L1_05-012-23
Deontic modality	Weak	2005/Suggestions for Olympics	1	L1_05-012-24	should	First, we should<H:M_obligation> improve<Att: App> the public transportation and …limit<Att: App> the number of private cars. L1_05-012-24
Deontic modality	Weak	2005/Suggestions for Olympics	1	L1_05-012-24	should	The airport, there is only<B:Em> one airport in Beijing as I know<H: P>, and we<excluded context> should<H:M_obligation> build another airport. L1_05-012-24
Deontic modality	Weak	2005/Suggestions for Olympics	1	L1_05-012-24	should	so we<excluded context> should<H:M_obligation> limit<Att: App> the number of the private cars, so that we<excluded context> can<B:M_ability> limit<Att: App> the some of<Hedge:Grade> polluting<Att:J> gas…
Deontic modality	Weak	2005/Suggestions for Olympics	1	L1_05-012-25	should	The third thing I think<Booster:Cognition>Beijing should<H:M_obligation> do is how to ... make … the place live in the Olympic Games. L1_05-012-25
Deontic modality	Weak	2005/Suggestions for Olympics	1	L1_05-012-31	should	First of all<excluded context>, we<excluded context> should<H:M_obligation> have something<H:Gen> to do about the environment protection<Att:J>. L1_05-012-31
Deontic modality	Weak	2005/Suggestions for Olympics	1	L1_05-012-31	should	So first of all<excluded context>, we<excluded context> should<H:M_obligation> do something<H:Gen> to protect<Att: App> the environment. L1_05-012-31
Deontic modality	Weak	2005/Suggestions for Olympics	1	L1_05-012-31	should	And so, we<excluded context> should<H:M_obligation> be some<H:Gen> precaution<Att: App>, and do something<H:Gen> on how to protect<Att: App> the environment. L1_05-012-31
Deontic modality	Weak	2005/Suggestions for Olympics	1	L1_05-012-31	should	so the policemen and the organizers should<H:M_obligation> ensure<Excluded_Instruction> that the people<excluded context> in Beijing safe<Att:J> and keep them live convenient<Att:J> to enjoy<Att:F> the Beijing's food, enjoy<Att:F> the Olympic Games. L1_05-012-31
Deontic modality	Weak	2005/Suggestions for Olympics	1	L1_05-012-32	should	we<excluded context> should<H:M_obligation> publicize proper<Att:J> advertisements… L1_05-012-32
Deontic modality	Weak	2005/Suggestions for Olympics	1	L1_05-036-01	should	I hope<Att:F> the whole<Booster:Generality> nation should<H:M_obligation>double<Att: App> its efforts to work together on<Att: App> this big<Att:J> project. L1_05-036-01
Deontic modality	Weak	2005/Suggestions for Olympics	1	L1_05-036-01	should	So I think<Booster:Cognition>… every<Booster:Generality> person in this city should<H:M_obligation> have the ability<Att:J> to communicate with the foreigners. L1_05-036-01
Deontic modality	Weak	2005/Suggestions for Olympics	1	L1_05-036-01	should	I think<Booster:Cognition> the government should<H:M_obligation> pay much more<Booster:Grade> attention to<Att: App> the ... transportation in Beijing. L1_05-036-01
Deontic modality	Weak	2005/Suggestions for Olympics	1	L1_05-036-01	should	so I think<Booster:Cognition>, the government should<H:M_obligation> build some more<Att:J>roads to give some more<Att:J> ideas about the transportation. L1_05-036-01
Deontic modality	Weak	2005/Suggestions for Olympics	1	L1_05-036-01	should	Another point that is to protect<Att: App> environment, because nowadays the development of the city should<H:M_obligation> be lasting. L1_05-036-01
Deontic modality	Weak	2005/Suggestions for Olympics	1	L1_05-036-01	should	In 2008, we should<H:M_obligation> have a beautiful<Att:J> city and a clean<Att:J> city , L1_05-036-01
Deontic modality	Weak	2005/Suggestions for Olympics	1	L1_05-036-01	should	so we should<H:M_obligation> work hard<Att:J> to protect<Att: App> environment around us. L1_05-036-01
Deontic modality	Weak	2005/Suggestions for Olympics	1	L1_05-036-01	should	And also we should<H:M_obligation> experience more<Att:J> sightseeing, groceries and more<Att:J> parks L1_05-036-01
Deontic modality	Weak	2006/Ban on firecrackers and fireworks	1	L1_06-004-08	should	but<Cntr> in urban area, I think<Booster:Cognition> the ban should<H:M_obligation> remained. L1_06-004-08
Deontic modality	Weak	2006/Ban on firecrackers and fireworks	1	L1_06-004-08	should	They should<H:M_obligation> have the right to<Att: App> know<Booster:Cognition> and full the true atmosphere<Excluded_Instruction> of the exciting<Att:F> and happy<Att:F>… L1_06-004-08
Deontic modality	Weak	2006/Ban on firecrackers and fireworks	1	L1_06-004-08	should	And so it mean although<Cntr> firecrackers and fireworks can<B:M_ability> make people feel exciting<Att:F> and make the atmosphere of the happiness<Att:F>, it should<H:M_obligation> be limitaten[limited?] in[to] some extent. L1_06-004-08
Deontic modality	Weak	2006/Ban on firecrackers and fireworks	1	L1_06-004-14	should	The government should<H:M_obligation> lift a ban<Excluded_Instruction> on firecrackers and fireworks during the … Spring Festival. L1_06-004-08
Deontic modality	Weak	2006/Ban on firecrackers and fireworks	1	L1_06-004-14	should	And to avoid<Att: App> accident<Excluded_topic>, we should<H:M_obligation>, firstly to striken [strengthen] lowering. L1_06-004-08
Deontic modality	Weak	2006/Ban on firecrackers and fireworks	1	L1_06-004-14	should	…we<Addressing> should<H:M_obligation> strengthen<Att: App> our lowering and to those … who makes or … produces …bad quality<Att:J>firecrackers. L1_06-004-08
Deontic modality	Weak	2006/Ban on firecrackers and fireworks	1	L1_06-004-14	should	Second, we<Addressing> should<H:M_obligation> enhance<Att: App>people's sense of safety<Excluded_topic> and law… L1_06-004-08
Deontic modality	Weak	2006/Ban on firecrackers and fireworks	1	L1_06-004-14	should	… they should<H:M_obligation> use them in the open ... area, … L1_06-004-08
Deontic modality	Weak	2006/Ban on firecrackers and fireworks	1	L1_06-004-15	should	But due to the traditional Chinese New Year's celebration, it … should not <H:M_obligation><Negation> be banned<Excluded_topic>… because of the.. atmosphere. L1_06-004-15
Deontic modality	Weak	2006/Ban on firecrackers and fireworks	1	L1_06-004-15	should	Firstly, people<Excluded_ topic> will<B:M_Possibility> concern more<Booster:Grade> about the safety<Excluded_ topic>... of the fireworks so the government<Excluded_topic> should<H:M_obligation> take some<Hedge:Grade> restrictions on<Att: App> the production of fireworks to make sure<Att: App> the good quality of both products as well as the safety<Excluded_ topic> for the person personnel and the…
Deontic modality	Weak	2006/Ban on firecrackers and fireworks	1	L1_06-004-15	should	So the government<Excluded_topic> should<H:M_obligation>... make some<Hedge:Grade> policies to make sure that<Att: App> the quality of the fireworks is good<Att:J>. L1_06-004-15
Deontic modality	Weak	2006/Ban on firecrackers and fireworks	1	L1_06-004-15	should	Secondly, ... because of considering the environmental concerns and the safety<Excluded_ topic> problems<Att:J>, the government<Excluded_ topic>should<H:M_obligation> ... find a special[specific] <Excluded_ ungrammatical> place to let people gather and fire the... fireworks, … L1_06-004-15
Deontic modality	Weak	2006/Ban on firecrackers and fireworks	1	L1_06-004-15	should	so last but not least<Excluded_FE> ... the government<Excluded_ topic> should<H:M_obligation> also<B:Em> have a … restriction on<Att: App> the time of expose fireworks.
Deontic modality	Weak	2006/Ban on firecrackers and fireworks	1	L1_06-004-15	should	The most<Booster:Grade> important<Att:J> thing is the government<Excluded_ topic> should<H:M_obligation>gives ome<Hedge:Grade>restrictions on<Att: App> this event. L1_06-004-15
Deontic modality	Weak	2006/Ban on firecrackers and fireworks	1	L1_06-004-17	should	In, in my opinion<H:P>, I think<Booster:Cognition> firecrackered…crackers and fireworks should<H:M_obligation> be banned<Excluded_ topic>… L1_06-004-17
Deontic modality	Weak	2006/Ban on firecrackers and fireworks	1	L1_06-004-17	should	... because we<Addressing> should<H:M_obligation> pay attention to<Att: App>… environmental issue and security<Excluded_ungrammatical>. L1_06-004-17
Deontic modality	Weak	2006/Ban on firecrackers and fireworks	1	L1_06-004-17	should	if we<Addressing> put this cruelty<Att:J> into our concern, we<Addressing> should<H:M_obligation> also banned<Excluded_topic> the firecrackers and firework, … L1_06-004-17
Deontic modality	Weak	2006/Ban on firecrackers and fireworks	1	L1_06-004-17	should	So if we<Addressing> takes this ... issues … into our<Addressing> concern, we<Addressing> should<H:M_obligation> definite<Booster:Generality> say<H:cog.> that the firecrackers and fireworks should<Excluded_ BS.>, should<H:M_obligation> be banned<Excluded_ topic>.
Deontic modality	Weak	2006/Ban on firecrackers and fireworks	1	L1_06-004-17	should	So if we<Addressing> takes this ... issues … into our<Addressing> concern, we<Addressing> should<H:M_obligation> definite<Booster:Generality> say<H:cog.> that the firecrackers and fireworks should<Excluded_ BS.>, should<H:M_obligation> be banned<Excluded_ topic>.
Deontic modality	Weak	2006/Ban on firecrackers and fireworks	1	L1_06-004-19	should	However<Cntr>, nowadays some people suggested<Excluded_Instruction> that we<Excluded_ unclear> should<H:M_obligation> lift the ban<Excluded_Instruction> on the fireworks during ... the Spring Festivals. L1_06-004-19
Deontic modality	Weak	2006/Ban on firecrackers and fireworks	1	L1_06-004-19	should	And it should<H:M_obligation> be happy<Att:F>, should<H:M_obligation> be glad<Att:F>, should<H:M_obligation> be …full of<Booster:Grade> happiness<Att:F>. L1_06-004-19
Deontic modality	Weak	2006/Ban on firecrackers and fireworks	1	L1_06-004-19	should	And it should<H:M_obligation> be happy<Att:F>, should<H:M_obligation> be glad<Att:F>, should<H:M_obligation> be …full of<Booster:Grade> happiness<Att:F>. L1_06-004-19
Deontic modality	Weak	2006/Ban on firecrackers and fireworks	1	L1_06-004-19	should	And it should<H:M_obligation> be happy<Att:F>, should<H:M_obligation> be glad<Att:F>, should<H:M_obligation> be …full of<Booster:Grade> happiness<Att:F>. L1_06-004-19
Deontic modality	Weak	2006/Ban on firecrackers and fireworks	1	L1_06-004-22	should	That is a tradition of our Chinese culture and should<H:M_obligation>not<Negation> be ... eliminated<Att: App>. L1_06-004-22
Deontic modality	Weak	2006/Ban on firecrackers and fireworks	1	L1_06-004-22	should	Secondly for the safety<Excluded_ topic> concern, I think<Booster:Cognition>… if I arrange this, that is the ... government<Excluded_ topic> should<H:M_obligation> organize this celebration during ... a specific time. L1_06-004-22
Deontic modality	Weak	2006/Ban on firecrackers and fireworks	1	L1_06-055-06	should	... our<Excluded_ unclear> government<Excluded_ topic>, should<H:M_obligation> say that ... there is a period of time for people to fire the firework … L1_06-055-06
Deontic modality	Weak	2006/Ban on firecrackers and fireworks	1	L1_06-055-06	should	I think<Booster:Cognition>, place and time should<H:M_obligation> be restrained L1_06-055-06
Deontic modality	Weak	2006/Ban on firecrackers and fireworks	1	L1_06-055-06	should	the government<Excluded_ topic> should<H:M_obligation> send some<Hedge:Grade> policeman
Deontic modality	Weak	2006/Ban on firecrackers and fireworks	1	L1_06-055-06	should	... to the … place …to keep…rules or disciplines ... to tell people<Excluded_ topic> that they should<H:M_obligation> do this or they should not <H:M_obligation> <Negation> do that, L1_06-055-06
Deontic modality	Weak	2006/Ban on firecrackers and fireworks	1	L1_06-055-06	should	… because it should<H:M_obligation> be... promised<Excluded_ ungrammatical>, I think<Booster:Cognition>. L1_06-055-06
Deontic modality	Weak	2006/Ban on firecrackers and fireworks	1	L1_06-055-07	should	So far as it is concerned, if I were the mayor of the big city, I would like to<H:M_Possibility>make the decision that<Att: App> the firecrackers and fireworks should<H:M_obligation> be banned<Excluded_ topic>. L1_06-055-07
Deontic modality	Weak	2006/Ban on firecrackers and fireworks	1	L1_06-055-09	should	If people<Excluded_ topic> want to celebrate in this way, they just<B:Em> do it, there should<H:M_obligation> be many<Booster:Grade>safety<Excluded_ topic> measures … L1_06-055-09
Deontic modality	Weak	2006/Ban on firecrackers and fireworks	1	L1_06-055-11	should	In my opinion<H:P>, I think<Booster:Cognition> we<Addressing> should<H:M_obligation> ban<Excluded_ topic> the firecrackers and fireworks during Spring Festival. L1_06-055-11
Deontic modality	Weak	2006/Ban on firecrackers and fireworks	1	L1_06-055-11	should	I think<Booster:Cognition>, we<Addressing> should<H:M_obligation> ban<Excluded_ topic> the firecrackers and fireworks… L1_06-055-11
Deontic modality	Weak	2006/Ban on firecrackers and fireworks	1	L1_06-055-11	should	so I think<Booster:Cognition> we<Addressing> should<H:M_obligation> ban<Excluded_ topic> them, L1_06-055-11
Deontic modality	Weak	2007/Pets or not	1	L1_07-001-06	should	I think<Booster:Cognition> pets belong to animals and we<Addressing> human beings are, should<H:M_obligation> be friendly<Att:F> to animals since animals are not only<Negation> in the fortune as mankind do and, ⋯ also live in the same ecological circle as a human do. L1_07-001-06
Deontic modality	Weak	2007/Pets or not	1	L1_07-001-06	should	So we<Addressing> should<H:M_obligation> be friendly<Att:F> to animals that's also<Excluded_ context>we<Addressing> do something<H:Gen>good<Att:J> to ourselves<Excluded_ context>. L1_07-001-06
Deontic modality	Weak	2007/Pets or not	1	L1_07-001-06	should	We<Addressing> should<H:M_obligation> put more<Booster:Grade>⋯ sympathies on them. L1_07-001-06
Deontic modality	Weak	2007/Pets or not	1	L1_07-001-06	should	we<Addressing> should<H:M_obligation> try our best to<Att: App> live harmonious with them. L1_07-001-06
Deontic modality	Weak	2007/Pets or not	1	L1_07-001-06	should	but we<Addressing> should<H:M_obligation> have think out law or rules to state something<H:Gen> clearly<Booster:Grade> for raising pets. L1_07-001-06
Deontic modality	Weak	2007/Pets or not	1	L1_07-001-06	should	For example the specific place that pets should be do, should<H:M_obligation> do their activities or things like that<Hedge:Grade>. L1_07-001-06
Deontic modality	Weak	2007/Pets or not	1	L1_07-001-13	should	I cannot<B:M_ability> deny<Att: App> that pets can<B:M_ability> bring people happiness, but<Cntr>I think<Booster:Cognition> they should<H:M_obligation> forbid ... to breed <breeding> pets in urban area. L1_07-001-13
Deontic modality	Weak	2007/Pets or not	1	L1_07-001-17	should	we<Addressing>can<B:M_ability> draw a conclusion keeping pets should<H:M_obligation> be severely considered L1_07-001-17
Deontic modality	Weak	2007/Pets or not	1	L1_07-001-19	should	I think<Booster:Cognition> the important<Att:J> thing is the government<Booster:Generality> should<H:M_obligation> make some control rebellation[regulation] on keeping pets, L1_07-001-19
Deontic modality	Weak	2007/Pets or not	1	L1_07-001-19	should	First of all, I think<Booster:Cognition> the government should<Excluded_ungrammatical>... had took every<Booster:Generality> cat and dog should<H:M_obligation> has a license L1_07-001-19
Deontic modality	Weak	2003/Spaceship Columbia	2	L2_03-020-04	should	I think<Booster:Cognition> people<Booster:Generality> should<H:M_obligation> pay great<Booster:Grade> attention to themselves L2_03-020-04
Deontic modality	Weak	2003/Spaceship Columbia	2	L2_03-020-04	should	I think<Booster:Cognition>, what we<Addressing> should<H:M_obligation> do now is to advance<Att:App> our<Addressing> technologies L2_03-020-04
Deontic modality	Weak	2003/Spaceship Columbia	2	L2_03-020-04	should	People<Booster:Generality> going to explore the universe should<H:M_obligation> have great<Booster:Grade> couragies<courage><Att:J>, forgot<Att:App> themselves, but<Cntr> put themselves into their exploration L2_03-020-04
Deontic modality	Weak	2003/Spaceship Columbia	2	L2_03-020-08	should	I think<Booster:Cognition><Addressing>, all<Booster:Generality> should<H:M_obligation> learn from<Att:App> these astronants. L2_03-020-08
Deontic modality	Weak	2003/Spaceship Columbia	2	L2_03-020-09	should	I don't think<Booster:Cognition><Negation> we<Addressing> should<H:M_obligation> stop<Att:App> our<Addressing><Addressing> exploration for the outer space L2_03-020-09
Deontic modality	Weak	2003/Spaceship Columbia	2	L2_03-020-14	should	we<Addressing> should<H:M_obligation> cherish<Att:App> our<Addressing> times and cherry, cherrist[cherry]<Att:App> our<Addressing> life. L2_03-020-14
Deontic modality	Weak	2003/Spaceship Columbia	2	L2_03-020-14	should	When you<Addressing> mentions to ... our<Addressing>selfish<Att:J> interest, and, and our<exclu.> country's interest, we should<exclu. BS.>... we<Addressing> should<H:M_obligation> be lined [in line] with the country's<exclu. topic> interests L2_03-020-14
Deontic modality	Weak	2003/Spaceship Columbia	2	L2_03-020-14	should	I think<Booster:Cognition> the technologies should<H:M_obligation> be improved[improve] to make sure that<Att:App> more<Booster:Grade> astronauts are saft[safe]<Att:J> when they exploring the universe L2_03-020-14
Deontic modality	Weak	2003/Spaceship Columbia	2	L2_03-020-19	should	we<Addressing> should<H:M_obligation> also<B:Em> ... study something<H:Gen> from this event. L2_03-020-19
Deontic modality	Weak	2003/Spaceship Columbia	2	L2_03-020-19	should	although<Cntr> there are some<H:Gen> failure, we<Addressing> should<H:M_obligation> ... support<Att:App> the...development<Att:App> ... of science as usual ... L2_03-020-19
Deontic modality	Weak	2003/Spaceship Columbia	2	L2_03-020-19	should	we<exclu. context> ... young people should<H:M_obligation> learn something<H:Cog> from<Att:App> the seven crew members L2_03-020-19
Deontic modality	Weak	2003/Spaceship Columbia	2	L2_03-020-19	should	For example, we<exclu. context> should<H:M_obligation> study hard ... and do our best ... when we we<exclu. context> are in school. L2_03-020-19
Deontic modality	Weak	2003/Spaceship Columbia	2	L2_03-020-19	should	after graduation, we<exclu. context> should<H:M_obligation> work hard<Att:J> in different fields. L2_03-020-19
Deontic modality	Weak	2003/Spaceship Columbia	2	L2_03-020-19	should	someone<H:Gen> who are very<Booster:Grade>interested in<Att:F> ... science, such as space science, should<H:M_obligation> try their best to<Att:App> ... have further<Booster:Grade> development in<Att:App> ... these field. L2_03-020-19
Deontic modality	Weak	2003/Spaceship Columbia	2	L2_03-020-23	should	So ... we<exclu. context> should<H:M_obligation> realize the value our<exclu. context> life by working for people<Booster:Generality>, by working ... for the country<exclu. topic>. L2_03-020-22
Deontic modality	Weak	2003/Spaceship Columbia	2	L2_03-020-24	should	Especially<B:Em> for the youth, we<exclu. context> should<H:M_obligation> know<Booster:Cognition> how to care others, L2_03-020-22
Deontic modality	Weak	2003/Spaceship Columbia	2	L2_03-020-25	should	we<exclu. context> should<H:M_obligation> care our countries, L2_03-020-22
Deontic modality	Weak	2003/Spaceship Columbia	2	L2_03-020-26	should	we<exclu. context> should<H:M_obligation> know<Booster:Cognition> how to communicate with others and try our<exclu. context> best to,to do for the world<exclu. topic>. L2_03-020-22
Deontic modality	Weak	2004/China’s employment market	2	L2_04-005-04	should	in order to<Att:App> ... to be more<Booster:Grade> ... compitive,... in the market, today's university college students ... should<H:M_obligation> known ... their's course well<Booster:Grade> L2_04-005-04
Deontic modality	Weak	2004/China’s employment market	2	L2_04-005-04	should	... at the same time, they should<H:M_obligation> ..., extend their fields of knowledge L2_04-005-04
Deontic modality	Weak	2004/China’s employment market	2	L2_04-005-04	should	And, ... they also<B:Em> should<H:M_obligation> try to<Att:App> get higher education<exclu. Instru.> L2_04-005-04
Deontic modality	Weak	2004/China’s employment market	2	L2_04-005-06	should	I think<Booster:Cognition> our government should<H:M_obligation> take some methods to ... solve<Att:App> the problem<Att:J> that there are too<Booster:Grade> many<Booster:Grade> college ... students now. L2_04-005-06
Deontic modality	Weak	2004/China’s employment market	2	L2_04-005-06	should	And of course, we<exclu. context> should<H:M_obligation> take<exclu. ungrammatical> more and more<Booster:Grade> chances<Att:J> for employment for our<exclu. context> university graduates. L2_04-005-06
Deontic modality	Weak	2004/China’s employment market	2	L2_04-005-08	should	So we<Addressing> should<H:M_obligation> continue to develop<Att:App> our<Addressing> skills and qualities in university L2_04-005-08
Deontic modality	Weak	2004/China’s employment market	2	L2_04-005-08	should	we<Addressing> should<H:M_obligation> shift our attention<Att:App> on academic to the combination of academic and practice [practical] skills. L2_04-005-08
Deontic modality	Weak	2004/China’s employment market	2	L2_04-005-08	should	University is not<Negation> the security<Att:J> for the whole life, one should<H:M_obligation> sharpen its competence in university, L2_04-005-08
Deontic modality	Weak	2004/China’s employment market	2	L2_04-005-08	should	for example we<Addressing> should<H:M_obligation> take part in more social affairs, broaden our<Addressing> views outside and ... develop<Att:App> our<Addressing> spiritual qualities. L2_04-005-08
Deontic modality	Weak	2004/China’s employment market	2	L2_04-005-12	should	I think<Booster:Cognition> we<Addressing> should<H:M_obligation> take a job, and then con ... consider development of onseled [oneself]. L2_04-005-12
Deontic modality	Weak	2004/China’s employment market	2	L2_04-005-15	should	When our country has ... a growth rate and we<Addressing> should<H:M_obligation> keep on<Att:App> growing, so in order to<Att:App> get<Att:App> a sustainable<Att:J> development, sowe<Addressing> need<Att:App> more<Booster:Grade> talents<Att:J> … L2_04-005-15
Deontic modality	Weak	2004/China’s employment market	2	L2_04-005-15	should	In regards to this, I think<Booster:Cognition> university students nowadays should<H:M_obligation> realize that although<Cntr> they are high quality<Att:J> talents<Att:J>, but<Cntr> there were many, many<Booster:Grade> jobs... L2_04-005-15
Deontic modality	Weak	2005/Suggestions for Olympics	2	L2_05-012-01	should	I think<Booster:Cognition>, what we should<H:M_obligation> do is about the traffic. L2_05-012-01
Deontic modality	Weak	2005/Suggestions for Olympics	2	L2_05-012-01	should	in my opinion<H: P>, I think<Booster:Cognition> the police should<H:M_obligation> try their best to<Att:App> control<Att:App> the traffic L2_05-012-01
Deontic modality	Weak	2005/Suggestions for Olympics	2	L2_05-012-02	should	So the committee should<H:M_obligation> ensure<Att:App> the circulation and transport. L2_05-012-02
Deontic modality	Weak	2005/Suggestions for Olympics	2	L2_05-012-02	should	we<exclu. context> should<H:M_obligation> try to<Att:App> ensure<Att:App> a firm<exclu. ungrammatical> competitive<Att:J> environment and try our best to<Att:App> avoid<Att:App> the scandals in competition. L2_05-012-02
Deontic modality	Weak	2005/Suggestions for Olympics	2	L2_05-012-02	should	we<exclu. context> should<H:M_obligation> try to<Att:App> improve<Att:App> the qualities of our<exclu. context> service. L2_05-012-02
Deontic modality	Weak	2005/Suggestions for Olympics	2	L2_05-012-02	should	we<exclu. context> should<H:M_obligation> improve<Att:App> the English or, and other foreign languages for that we<exclu. context> could<H:M ability> communicate ... with the foreign sports, referees and, foreign sports fans, who come to China to attend the Olympic Games. L2_05-012-02
Deontic modality	Weak	2005/Suggestions for Olympics	2	L2_05-012-02	should	we<exclu. context> should<H:M_obligation> ensure<Att:App> the communication of the telev ... television or radio. L2_05-012-02
Deontic modality	Weak	2005/Suggestions for Olympics	2	L2_05-012-02	should	Seven, ... we should<H:M_obligation> be economical in all aspects, and we know that<Concurring> ... Athens Olympic Games left, Greek government at large debts. L2_05-012-02
Deontic modality	Weak	2005/Suggestions for Olympics	2	L2_05-012-04	should	In my opinion<H: P>, however<Cntr>, we<exclu. context> should<H:M_obligation> take measures to<Att:App> ensure<Att:App> our<exclu. context>success<Att:J> for 29 Olympic Games. L2_05-012-04
Deontic modality	Weak	2005/Suggestions for Olympics	2	L2_05-012-04	should	Laws and regulations should<H:M_obligation> be enforced<Att:App> when necessary<B:M_obligation>. L2_05-012-04
Deontic modality	Weak	2005/Suggestions for Olympics	2	L2_05-012-09	should	So they should<H:M_obligation>, make proper preparation to ensure<Att:App> that they had the Olympic Games successfully<Att:J>. L2_05-012-09
Deontic modality	Weak	2005/Suggestions for Olympics	2	L2_05-012-09	should	I suggest ... we<exclu. context> should<H:M_obligation> do the follow things. L2_05-012-09
Deontic modality	Weak	2005/Suggestions for Olympics	2	L2_05-012-09	should	in order to hold the games successfully<Att:J>, we<exclu. context> should<H:M_obligation> build some<Hedge:Grade> stadiums, some<Hedge:Grade> studio and also<B:Em> some<Hedge:Grade> condition for the players. L2_05-012-09
Deontic modality	Weak	2005/Suggestions for Olympics	2	L2_05-012-09	should	So we<exclu. context> should<H:M_obligation> ... make use of<Att:App> this opportunity<Att:J> to make the world<exclu. topic> understand and make better<Att:J><Booster:Grade> opinion. L2_05-012-09
Deontic modality	Weak	2005/Suggestions for Olympics	2	L2_05-012-11	should	The world focus shift is to Beijing<exclu. ungrammatical>. While prime for this<exclu. ungrammatical>, we should<H:M_obligation> think of<exclu. ungrammatical> how to do it grand<exclu. ungrammatical>. L2_05-012-11
Deontic modality	Weak	2005/Suggestions for Olympics	2	L2_05-012-11	should	For the clean of the air, we<exclu. context> should<H:M_obligation> endure the usage of mine. L2_05-012-11
Deontic modality	Weak	2005/Suggestions for Olympics	2	L2_05-012-11	should	So in my opinion<H: P>, we<exclu. context> should<H:M_obligation> practise Olympic Games in these, three main aspects. L2_05-012-11
Deontic modality	Weak	2005/Suggestions for Olympics	2	L2_05-012-18	should	So, I have some<H:Gen> suggestions. we<exclu. context>should<H:M_obligation> first make good ... preparation in the field of different structure. L2_05-012-18
Deontic modality	Weak	2005/Suggestions for Olympics	2	L2_05-012-18	should	And we<exclu. context> should<H:M_obligation> give all<Booster:Generality> the foreign athletes a good<Att:J> environment. L2_05-012-18
Deontic modality	Weak	2005/Suggestions for Olympics	2	L2_05-012-18	should	I think<Booster:Cognition> the traffic problem<Att:J> is also<B:Em> very<Booster:Grade> important<Att:J>. we<exclu. context> should<H:M_obligation> pay much<Booster:Grade> attention to<Att:App> this. L2_05-012-18
Deontic modality	Weak	2005/Suggestions for Olympics	2	L2_05-012-18	should	in my opinion<H: P>, we<exclu. context> should<H:M_obligation> also<B:Em> concerned with<Att:App> the drug problems<Att:J>. L2_05-012-18
Deontic modality	Weak	2005/Suggestions for Olympics	2	L2_05-012-19	should	The basic principle should<H:M_obligation> be obey<Att:App>. L2_05-012-19
Deontic modality	Weak	2005/Suggestions for Olympics	2	L2_05-012-20	should	First I think<Booster:Cognition> we<exclu. context> should<H:M_obligation> owe some<Hedge:Grade> Chinese programs, such as, Chinese going tidy and so on. L2_05-012-20
Deontic modality	Weak	2005/Suggestions for Olympics	2	L2_05-012-20	should	And secondly we<exclu. context> should<H:M_obligation> strength the superiorty manners. L2_05-012-20
Deontic modality	Weak	2005/Suggestions for Olympics	2	L2_05-012-20	should	... so we<exclu. context> should<H:M_obligation> enstrength[strenthen]<Att:App> our<exclu. context> service quality. L2_05-012-20
Deontic modality	Weak	2005/Suggestions for Olympics	2	L2_05-012-20	should	As the Beijing goes, we should<H:M_obligation>, provide<Att:App> the best<Att:J><Booster:Grade> food, living, and ... some<Hedge:Grade> handful<exclu. ungrammatical> conditions L2_05-012-20
Deontic modality	Weak	2006/Ban on firecrackers and fireworks	2	L2_06-004-04	should	Different people have different attitudes towards the issue that we ther the firecrackers and fires should<H:M_obligation> be banned<exclu. topic> during Spring Festival. L2_06-004-04
Deontic modality	Weak	2006/Ban on firecrackers and fireworks	2	L2_06-004-04	should	In my opinion<H: P>, I think<Booster:Cognition> they should<H:M_obligation> be banned<exclu. topic> during the Spring Festival. L2_06-004-04
Deontic modality	Weak	2006/Ban on firecrackers and fireworks	2	L2_06-004-05	should	In my opinion<H: P> of I think<Booster:Cognition> the government<exclu. topic> should<H:M_obligation> lift the ban during the Spring Festival of using firecrackers and fireworkers, works L2_06-004-05
Deontic modality	Weak	2006/Ban on firecrackers and fireworks	2	L2_06-004-05	should	and by the way I think<Booster:Cognition> we<Addressing> should<H:M_obligation>... lift some<Hedge:Grade> ... laws to tell people<exclu. topic> how to use this cra ... firecrackers carefully<Att:J> L2_06-004-05
Deontic modality	Weak	2006/Ban on firecrackers and fireworks	2	L2_06-004-05	should	fareworks and firercrackers ... a little bit<Hedge:Grade> dangerous<Att:J> and we should<H:M_obligation> take... much<Booster:Grade> carefully<Att:J> of using them. L2_06-004-05
Deontic modality	Weak	2006/Ban on firecrackers and fireworks	2	L2_06-004-05	should	So my opinion is that<H: P> the govenment<exclu. topic> should<H:M_obligation> lift the ban<exclu. Instru.> of using firecrackers and fireworks during the Spring Festival. L2_06-004-05
Deontic modality	Weak	2006/Ban on firecrackers and fireworks	2	L2_06-004-06	should	As far as I am concerned<H: P>, the government<exclu. topic> should clearly show that the fireworks <fire workers> and firecrackers should<H:M_obligation> be banned … L2_06-004-06
Deontic modality	Weak	2006/Ban on firecrackers and fireworks	2	L2_06-004-06	should	And we should<H:M_obligation> tell that to the people<exclu. topic>clearly<Att:J>. L2_06-004-06
Deontic modality	Weak	2006/Ban on firecrackers and fireworks	2	L2_06-004-06	should	and in times of safety and enviormental concern ... it is necessary<B:M_obligation> that we<Addressing> should<H:M_obligation> give up<Att:App> the firecrackers and fireworks L2_06-004-06
Deontic modality	Weak	2006/Ban on firecrackers and fireworks	2	L2_06-004-07	should	and also the government<exclu. topic> should<H:M_obligation> bi ...take a lot of<Booster:Grade> the attention to<Att:App> the safety<exclu. topic> of the people<exclu. topic>. L2_06-004-07
Deontic modality	Weak	2006/Ban on firecrackers and fireworks	2	L2_06-004-10	should	I think<Booster:Cognition> in most<Booster:Grade> kind of wedding, fireworks and firecrackers should<H:M_obligation> not<Negation> be banned. L2_06-004-10
Deontic modality	Weak	2006/Ban on firecrackers and fireworks	2	L2_06-004-10	should	I think<Booster:Cognition> we<Addressing> should<H:M_obligation> … take good<Booster:Grade> care of our children … L2_06-004-10
Deontic modality	Weak	2006/Ban on firecrackers and fireworks	2	L2_06-004-13	should	The place must<B:M_obligation> be away from the places easy<Att:J> to catch fire ... anything<Booster:Generality> should<H:M_obligation> not<Negation> be absolute L2_06-004-13
Deontic modality	Weak	2006/Ban on firecrackers and fireworks	2	L2_06-004-16	should	We<Addressing> should<H:M_obligation> make good<Booster:Grade> use of<Att:App> the good<Att:J> sides and minimize the cause caused by the bad side. L2_06-004-16
Deontic modality	Weak	2006/Ban on firecrackers and fireworks	2	L2_06-004-18	should	Firstly ... above ... at present environment we<Addressing> are living in is becoming worse and worse, therefore measures<Att:App> should<H:M_obligation> be take to protect<Att:App> our<Addressing> environment from being polluted<Att:App>. L2_06-004-18
Deontic modality	Weak	2006/Ban on firecrackers and fireworks	2	L2_06-004-18	should	On the contrary, we<Addressing> should<H:M_obligation> ... save our<Addressing> money and energy to support<Att:App> some<H:Gen> on poor<Att:J> people<Booster:Generality> and needy<Att:J> students. L2_06-004-18
Deontic modality	Weak	2006/Ban on firecrackers and fireworks	2	L2_06-004-18	should	In a word, the disadvantages<Att:J> of firecrackers and fireworks outweigh<Att:App> the advantages<Att:J>, therefore we<Addressing> should<H:M_obligation> prohibit<Att:App> some<H:Gen> small<Att:J> factories producing firecrackers and fireworks so that<Att:App> [订正语料库] we have ... a safety<exclu. topic>... environment to live in. L2_06-004-18
Deontic modality	Weak	2006/Ban on firecrackers and fireworks	2	L2_06-004-28	should	The use of firecrackers and fireworks in celebration of the Spring Festival should<H:M_obligation> not<Negation> be totally<Booster:Generality> banned<exclu. topic>. L2_06-004-28
Deontic modality	Weak	2006/Ban on firecrackers and fireworks	2	L2_06-004-28	should	They say<Attribution> if you do not<Negation> use the firecrackers and fireworks in the celebration of the new year and then there isn’t a lot of<Booster:Grade> atmosphere. So their use ... should<H:M_obligation> be put into consideration< H:Cog>. L2_06-004-28
Deontic modality	Weak	2006/Ban on firecrackers and fireworks	2	L2_06-004-28	should	I think<Booster:Cognition> as a major of the city, we should<H:M_obligation> follow suit of Beijing. L2_06-004-28
Deontic modality	Weak	2006/Ban on firecrackers and fireworks	2	L2_06-004-29	should	I agree that< H:Cog> the fireworks and firecrackers should<H:M_obligation> be allowed<Att:App> during the Spring Festival, L2_06-004-29
Deontic modality	Weak	2006/Ban on firecrackers and fireworks	2	L2_06-004-29	should	because firecrackers and fireworks as a one of characteristics of China's characteristics in Spring Festival. It should<H:M_obligation> be continued to, L2_06-004-29
Deontic modality	Weak	2006/Ban on firecrackers and fireworks	2	L2_06-004-29	should	First, the government should<H:M_obligation> impose<Att:App> rules to improve<Att:App> the fireworks' L2_06-004-29
Deontic modality	Weak	2006/Ban on firecrackers and fireworks	2	L2_06-004-29	should	during the Spring Festival, ...we<Addressing>can<B:M suggestion> tell the district mayors that ... they should<H:M_obligation> arrange ... a place to the peoples. L2_06-004-29
Deontic modality	Weak	2006/Ban on firecrackers and fireworks	2	L2_06-004-29	should	The place should<H:M_obligation> be large, ... broad and empty L2_06-004-29
Deontic modality	Weak	2006/Ban on firecrackers and fireworks	2	L2_06-004-29	should	The final is the government should<H:M_obligation> pay more attention< H:Cog> of the protection<Att:App>. L2_06-004-29
Deontic modality	Weak	2007/Pets or not	2	L2_07-001-07	should	When keeping pets, ... you<Addressing> should<H:M_obligation> make its nest clear, L2_07-001-07
Deontic modality	Weak	2007/Pets or not	2	L2_07-001-07	should	and when you<Addressing> going for a walk you<Addressing> should<H:M_obligation> go after it to clear its waste. L2_07-001-07
Deontic modality	Weak	2007/Pets or not	2	L2_07-001-09	should	We<Addressing> should<H:M_obligation> encourage<Att:App>, not<Negation> forbid this dog keeping or cat keeping. L2_07-001-09
Deontic modality	Weak	2007/Pets or not	2	L2_07-001-09	should	To these problems I think<Booster:Cognition> should<H:M_obligation> encourage<Att:App> people<Booster:Generality> to watch their pet dogs or pet cats more<Booster:Grade> often<Booster:Grade>, L2_07-001-09
Deontic modality	Weak	2007/Pets or not	2	L2_07-001-09	should	We<Addressing> should<H:M_obligation> also<B:Em> refresh some people's<H:Gen> idea that pet dog and pet cats are … L2_07-001-09
Deontic modality	Weak	2007/Pets or not	2	L2_07-001-09	should	And we<Addressing> should<H:M_obligation> also<B:Em> give some<Hedge:Grade> places for the pet cats, and pet dogs in the streets, and give them food and something<H:Gen>. L2_07-001-09
Deontic modality	Weak	2007/Pets or not	2	L2_07-001-11	should	I think<Booster:Cognition>, ... we<Addressing> should<H:M_obligation> forbid the pet, pet breeding in cities. L2_07-001-11
Deontic modality	Weak	2007/Pets or not	2	L2_07-001-11	should	I think<Booster:Cognition>, we<Addressing> should<H:M_obligation> give its pet an ID if the owner insist on keeping pet. L2_07-001-11
Deontic modality	Weak	2007/Pets or not	2	L2_07-001-11	should	Ok, the third I exercise we<Addressing> should<H:M_obligation> give each pet an injection and that will<B:M_Possibility> escape from some<H:Gen> disease. L2_07-001-11
Deontic modality	Weak	2007/Pets or not	2	L2_07-001-12	should	I found<Booster:Cognition> pet breeding should<H:M_obligation> not<Negation> be forbidden. L2_07-001-12
Deontic modality	Weak	2007/Pets or not	2	L2_07-001-20	should	because we all know<Concurring> that some people<H:Gen>, especially<B:Em> the ... city residents, they love<Att:F>... cats and dogs more<Booster:Grade> than their... I should<H:M_obligation> say, more<Booster:Grade> than their parents or children. L2_07-001-20
Deontic modality	Weak	2007/Pets or not	2	L2_07-001-27	should	But<Cntr>I think<Booster:Cognition> government<Booster:Generality> should<H:M_obligation> control<Att:App> the number of pet cats and dogs in certain<H:Gen> areas. L2_07-001-27
Deontic modality	Weak	2007/Pets or not	2	L2_07-001-27	should	But<Cntr>... it should<H:M_obligation> not<Negation> be forbidden or discouraged. L2_07-001-27
Deontic modality	Weak	2003/Spaceship Columbia	3	L3_03-020-06	should	we<Addressing> should<H:M_obligation> according to the different situations to improve<Att:App> the atmosphil of our<Addressing>, human being, of the living situation of human being. L3_03-020-06
Deontic modality	Weak	2003/Spaceship Columbia	3	L3_03-020-06	should	And we<Addressing> should<H:M_obligation> …do… more<Booster:Grade> good things … for human beings'<Excliustion_topic> ... living atmosphil. L3_03-020-06
Deontic modality	Weak	2003/Spaceship Columbia	3	L3_03-020-07	should	I think<Booster:Cognition>, we<Addressing> should<H:M_obligation> limit<Att:App> that kind of laws by improving<Att:App> technologies L3_03-020-07
Deontic modality	Weak	2003/Spaceship Columbia	3	L3_03-020-07	should	We<Addressing> should<H:M_obligation> learn from<Att:App> other countries. L3_03-020-07
Deontic modality	Weak	2003/Spaceship Columbia	3	L3_03-020-07	should	We<Addressing> should<H:M_obligation> inport other countries' ... technologies and advanced machines, ... especially<B:Em> to ... call back those overseas talents or ... international experts to come to China, ... investigate China and cooperate with Chinese China's government and people to ... better<Att:App> our <Excliustion_context> China's development. L3_03-020-07
Deontic modality	Weak	2003/Spaceship Columbia	3	L3_03-020-07	should	And as our<Excliustion_context> students, we<Excliustion_context> should<H:M_obligation>catch every<Booster:Generality> minute to learn the knowledge which will<B:M_Possibility> be fighter<Excliustion_unclear> to our<Excliustion_context> ... country's development. L3_03-020-07
Deontic modality	Weak	2003/Spaceship Columbia	3	L3_03-020-07	should	... and we<Excliustion_context> should<H:M_obligation> hold that in mind L3_03-020-07
Deontic modality	Weak	2003/Spaceship Columbia	3	L3_03-020-07	should	we<Excliustion_context> should<H:M_obligation> ... make contribution to our<Excliustion_context> homeland, and make sacrifice<Att:App> when it's necessary<B:M_obligation> L3_03-020-07
Deontic modality	Weak	2003/Spaceship Columbia	3	L3_03-020-07	should	... we<Excliustion_context> should<H:M_obligation> learn from<Att:App> those seven crew members ... that kind of ... spirit ... L3_03-020-07
Deontic modality	Weak	2003/Spaceship Columbia	3	L3_03-020-07	should	We <Excliustion_context> should<H:M_obligation> always<Booster:Generality> be ready to<Att:App> sacrifice for<Att:App> the national benefits. L3_03-020-07
Deontic modality	Weak	2003/Spaceship Columbia	3	L3_03-020-12	should	we<Addressing> should<H:M_obligation> ... try our<Addressing> best to<Att:App> devote<Att:App> our<Addressing> life to serve for the interests of the whole<Booster:Generality> mankind<Excliustion_topic>. L3_03-020-12
Deontic modality	Weak	2003/Spaceship Columbia	3	L3_03-020-12	should	Second, we<Addressing> should<H:M_obligation> learn their determination<Att:J>... of ... ... choosing<Att:App> a meaningful<Att:J> career and never<Negation> give up<Att:App> ... on the other hand, ... this accident also ... expose some<Hedge:Generality> problems<Att:J> existing in the making of the spaceships. L3_03-020-12
Deontic modality	Weak	2003/Spaceship Columbia	3	L3_03-020-17	should	Meanwhile, ... we<Addressing> should<H:M_obligation> find another thing. L3_03-020-17
Deontic modality	Weak	2003/Spaceship Columbia	3	L3_03-020-17	should	The … spaceship, …should<H:M_obligation> be ... made in advance. L3_03-020-17
Deontic modality	Weak	2003/Spaceship Columbia	3	L3_03-020-21	should	as for me<H:P Personalizing>, I suggest that everyone<Booster:Generality> should<H:M_obligation> support this…pioneer and …this hero<Excliustion_BS.>. L3_03-020-21
Deontic modality	Weak	2003/Spaceship Columbia	3	L3_03-020-21	should	I think<Booster:Cognition>, the most important thing, the most<Booster:Grade> important<Att:J> message for us<Addressing> is that ...we<Addressing> should<H:M_obligation> have the spri of donated ... L3_03-020-21
Deontic modality	Weak	2003/Spaceship Columbia	3	L3_03-020-21	should	So we<Addressing> should<H:M_obligation> try our best to<Att:App> benefit<Att:App> the mankind. L3_03-020-21
Deontic modality	Weak	2004/China’s employment market	3	L3_04-005-013	should	I think<Booster:Cognition> there is very<Booster:Grade> normal<Att:J>I totally<Booster:Grade> disagreed<Booster:Cognition> that... we<Excliustion_context> should<H:M_obligation> expan ... expand<Att:App> enrollment continually, because now Chinese government should<H:M_obligation> pay more<Booster:Grade> attention to<Att:App> improve<Att:App> the ... job markets. L3_04-005-013
Deontic modality	Weak	2004/China’s employment market	3	L3_04-005-013	should	I think<Booster:Cognition> there is very<Booster:Grade> normal<Att:J>I totally<Booster:Grade> disagreed<Booster:Cognition> that... we<Excliustion_context> should<H:M_obligation> expan ... expand<Att:App> enrollment continually, because now Chinese government should<H:M_obligation> pay more<Booster:Grade> attention to<Att:App> improve<Att:App> the ... job markets. L3_04-005-013
Deontic modality	Weak	2004/China’s employment market	3	L3_04-005-18	should	It is the right, … they should<H:M_obligation> get higher education ... at college. L3_04-005-18
Deontic modality	Weak	2004/China’s employment market	3	L3_04-005-19	should	The governments … should<H:M_obligation> adjust<Att:App> … their ways, L3_04-005-19
Deontic modality	Weak	2004/China’s employment market	3	L3_04-005-19	should	they should<H:M_obligation> balance the ...employment market and the higher ... education institutions... L3_04-005-19
Deontic modality	Weak	2004/China’s employment market	3	L3_04-005-22	should	but<Cntr> I think<Booster:Cognition> the government<Excliustion_topic> ... should<H:M_obligation> give more<Booster:Grade> chances to<Att:App> the graduates ... L3_04-005-22
Deontic modality	Weak	2004/China’s employment market	3	L3_04-005-22	should	so I think<Booster:Cognition> the government<Excliustion_topic> … should<H:M_obligation> give more<Booster:Grade> chances to<Att:App> the ...graduates of the university. L3_04-005-22
Deontic modality	Weak	2004/China’s employment market	3	L3_04-005-30	should	I believe that<Booster:Cognition> … we<Excliustion_context> should<H:M_obligation> prepare for the application for the job. L3_04-005-30
Deontic modality	Weak	2004/China’s employment market	3	L3_04-005-30	should	First, in the knowledge, we<Excliustion_context> will<B:M_Possibility> …obtained knowledge … as much … as possible<Booster:Grade> ... in the college, you<Addressing> should<H:M_obligation> … learn how to study. L3_04-005-30
Deontic modality	Weak	2004/China’s employment market	3	L3_04-005-30	should	I think<Booster:Cognition> the … most<Booster:Grade> important<Att:J> of us<Excliustion_context>, is to, see through the factor, and everyone<Booster:Generality> of us<Excliustion_context> should<H:M_obligation> have the sense of competition in the market ... L3_04-005-30
Deontic modality	Weak	2004/China’s employment market	3	L3_04-038-07	should	China must<B:M_obligation>... develop<Att:App> the ... system ... …of the people's<Booster:Generality> employ employment, and we also<B:Em> should<H:M_obligation> remind those companies and those schools who want to<Att:F> ... employ graduates. L3_04-038-07
Deontic modality	Weak	2004/China’s employment market	3	L3_04-038-07	should	They should<H:M_obligation> … not only<Negation> pay attention to<Att:App> ... to the school school that the graduates came from but also<Cntr> should<H:M_obligation> pay attention to<Att:App> their quality, such aser whether they ... get some<Hedge:Grade> awards ... during ... ... their study, and whether they have some<Hedge:Grade> social practice …during their college life. L3_04-038-07
Deontic modality	Weak	2004/China’s employment market	3	L3_04-038-07	should	They should<H:M_obligation> … not only<Negation> pay attention to<Att:App> ... to the school school that the graduates came from but also<Cntr> should<H:M_obligation> pay attention to<Att:App> their quality, such aser whether they ... get some<Hedge:Grade> awards ... during ... ... their study, and whether they have some<Hedge:Grade> social practice …during their college life. L3_04-038-07
Deontic modality	Weak	2005/Suggestions for Olympics	3	L3_05-012-03	should	we<Excliustion_context> should<H:M_obligation> take this ... Beijing opportunity<Att:J> to ... … exhibit our country. L3_05-012-03
Deontic modality	Weak	2005/Suggestions for Olympics	3	L3_05-012-03	should	First, … we<Excliustion_context> should<H:M_obligation> improve<Att:App> our<Excliustion_context> ability … and the hospitality<Att:J> … to the world<Excliustion_topic>... L3_05-012-03
Deontic modality	Weak	2005/Suggestions for Olympics	3	L3_05-012-03	should	everyone<Booster:Generality> should<H:M_obligation> try their best to<Att:App> ... acknowledge<Att:App> about an indigence[?] and should<H:M_obligation> ... try the best to<Att:App>… knowledges to express the world countries guests, to show our civilization of our countries. L3_05-012-03
Deontic modality	Weak	2005/Suggestions for Olympics	3	L3_05-012-03	should	everyone<Booster:Generality> should<H:M_obligation> try their best to<Att:App> ... acknowledge<Att:App> about an indigence[?] and should<H:M_obligation> ... try the best to<Att:App>… knowledges to express the world countries guests, to show our civilization of our countries. L3_05-012-03
Deontic modality	Weak	2005/Suggestions for Olympics	3	L3_05-012-03	should	all people<Booster:Generality> should<H:M_obligation> keep our environment is clean<Att:J>. L3_05-012-03
Deontic modality	Weak	2005/Suggestions for Olympics	3	L3_05-012-03	should	The fourth is…we should<H:M_obligation> develop<Att:App> more<Booster:Grade> commodity chances<Att:J>. L3_05-012-03
Deontic modality	Weak	2005/Suggestions for Olympics	3	L3_05-012-05	should	And so the Beijing will<B:M_Possibility> build more<Booster:Grade> the traffic underground and on up ground. and the construction in Beijing should<H:M_obligation> be constructed more<Booster:Grade> carefully<Att:J> and of great<Att:J> great requality [quality?]. L3_05-012-05
Deontic modality	Weak	2005/Suggestions for Olympics	3	L3_05-012-06	should	And ... be a Chinese, we should<H:M_obligation> be very<Booster:Grade> excited<Att:J>. L3_05-012-06
Deontic modality	Weak	2005/Suggestions for Olympics	3	L3_05-012-07	should	... So if Beijing want to ... hold one successful<Att:J> Olympics, it should<H:M_obligation> of course<Concurring> … have …distinguishing<Att:J> features as what are our<Excliustion_ungrammatical> features. L3_05-012-07
Deontic modality	Weak	2005/Suggestions for Olympics	3	L3_05-012-07	should	So in our ... preparing, we should<H:M_obligation> show this thing to the world ... L3_05-012-07
Deontic modality	Weak	2005/Suggestions for Olympics	3	L3_05-012-08	should	First I think … we should<H:M_obligation> build more<Booster:Grade> buildings, such as for sports and hotel… L3_05-012-08
Deontic modality	Weak	2005/Suggestions for Olympics	3	L3_05-012-08	should	We should<H:M_obligation> ... invite …to the athletes and the vistit, also should<H:M_obligation> pay more attention to Att: App> the pollution<Att:J>. L3_05-012-08
Deontic modality	Weak	2005/Suggestions for Olympics	3	L3_05-012-08	should	We should<H:M_obligation> ... invite …to the athletes and the vistit, also should<H:M_obligation> pay more attention to Att: App> the pollution<Att:J>. L3_05-012-08
Deontic modality	Weak	2005/Suggestions for Olympics	3	L3_05-012-08	should	as a Chinese, we should<H:M_obligation> improve<Att:App> ourselves, we should<H:M_obligation> improve<Att:App> ourselves any<Excliustion_ungrammatical> way. …we should<H:M_obligation> set an example to the others. L3_05-012-08
Deontic modality	Weak	2005/Suggestions for Olympics	3	L3_05-012-08	should	as a Chinese, we should<H:M_obligation> improve<Att:App> ourselves, we should<H:M_obligation> improve<Att:App> ourselves any<Excliustion_ungrammatical> way. …we should<H:M_obligation> set an example to the others. L3_05-012-08
Deontic modality	Weak	2005/Suggestions for Olympics	3	L3_05-012-08	should	as a Chinese, we should<H:M_obligation> improve<Att:App> ourselves, we should<H:M_obligation> improve<Att:App> ourselves any<Excliustion_ungrammatical> way. …we should<H:M_obligation> set an example to the others. L3_05-012-08
Deontic modality	Weak	2005/Suggestions for Olympics	3	L3_05-012-10	should	But<Cntr> to achieve<Att:App> this goal, we should<H:M_obligation> try to<Att:App> be successful<Att:J> in 29th Olympic Games. L3_05-012-10
Deontic modality	Weak	2005/Suggestions for Olympics	3	L3_05-012-10	should	I think<Booster:Cognition>, so we should<H:M_obligation> show Beijing is an old world, not<Negation> a modern one. L3_05-012-10
Deontic modality	Weak	2005/Suggestions for Olympics	3	L3_05-012-10	should	Because, you see<Concurring>, the China has a very<Booster:Grade> long history, so we should<H:M_obligation> show the world the, the history side of it. L3_05-012-10
Deontic modality	Weak	2005/Suggestions for Olympics	3	L3_05-012-10	should	So I think<Booster:Cognition> the government should<H:M_obligation> try to<Att:App> return some<Hedge:Grade> old place and some<Hedge:Grade> very<Booster:Grade> special<Att:J> areas. L3_05-012-10
Deontic modality	Weak	2005/Suggestions for Olympics	3	L3_05-012-10	should	So I think<Booster:Cognition> ... at one's aspect, we should<H:M_obligation> return is, how to say, is historical clothes. L3_05-012-10
Deontic modality	Weak	2005/Suggestions for Olympics	3	L3_05-012-10	should	So we may<H:M_Possibility> give one the wrong<Att:J> impression that our country is ... so<Booster:Grade> poor<Att:J> that we also<B:Em> should<H:M_obligation> try to<Att:App> show them a modern side, such as the skyscrapers, commercial, and also<B:Em> trees and other side. L3_05-012-10
Deontic modality	Weak	2005/Suggestions for Olympics	3	L3_05-012-21	should	To begin with infrastructure construction should<H:M_obligation> be the groundly [greatly?] concern. L3_05-012-21
Deontic modality	Weak	2005/Suggestions for Olympics	3	L3_05-012-21	should	S I think<Booster:Cognition> the traffic jam has a serious<Att:J> problem<Att:J> in Beijing, so we should<H:M_obligation> solve<Att:App> the problem<Att:J>. L3_05-012-21
Deontic modality	Weak	2005/Suggestions for Olympics	3	L3_05-012-21	should	I think<Booster:Cognition> the environment of Beijing should<H:M_obligation> be improved<Att:App>. L3_05-012-21
Deontic modality	Weak	2005/Suggestions for Olympics	3	L3_05-012-21	should	We called for<Att:App> a green Olympics, so, we should<H:M_obligation> improve<Att:App> the domestic waste of the whole<Booster:Generality> city. L3_05-012-21
Deontic modality	Weak	2005/Suggestions for Olympics	3	L3_05-012-21	should	To achieve such effect, we should<H:M_obligation> make an overly plan. L3_05-012-21
Deontic modality	Weak	2005/Suggestions for Olympics	3	L3_05-012-21	should	Thirdly, the quality of the population should <H:M_obligation> be also<B:Em> improved<Att:App>. L3_05-012-21
Deontic modality	Weak	2005/Suggestions for Olympics	3	L3_05-012-26	should	And first I think<Booster:Cognition> I should<H:M_obligation> be the volunteers. L3_05-012-26
Deontic modality	Weak	2005/Suggestions for Olympics	3	L3_05-012-26	should	The Olympic organizing committee should<H:M_obligation> organize involunteers to ensure successful twenty-ninth Olympic Games<Excliustion_Instruction> … to serve at the bridge. L3_05-012-26
Deontic modality	Weak	2005/Suggestions for Olympics	3	L3_05-012-26	should	we should<H:M_obligation> also<B:Em> connect closely with<Att:App> economy and with development of our commerce. L3_05-012-26
Deontic modality	Weak	2005/Suggestions for Olympics	3	L3_05-036-02	should	the Olympic organizing committee ... should<H:M_obligation> take some measure to<Att:App> ensure a successful Olympic Games<Excliustion_context>. L3_05-036-02
Deontic modality	Weak	2005/Suggestions for Olympics	3	L3_05-036-02	should	I think<Booster:Cognition> first.. the government should<H:M_obligation> do of course<Concurring> to look the ... environment and make convenient and make beauty … L3_05-036-02
Deontic modality	Weak	2006/Ban on firecrackers and fireworks	3	L3_06-004-01	should	But in my opinion<H:P>, I think<Booster:Cognition> that the government should<H:M_obligation> tack[take] ... effective meatious[measures] to<Att:App> ban the fire quickers [firecrackers] and fire workers[fireworks]. L3_06-004-01
Deontic modality	Weak	2006/Ban on firecrackers and fireworks	3	L3_06-004-01	should	so ... garment shoulder[should]<H:M_obligation> educate these people to have things of environment partection[protection]. L3_06-004-01
Deontic modality	Weak	2006/Ban on firecrackers and fireworks	3	L3_06-004-02	should	As measures of big city, we government we<Addressing> should<H:M_obligation> ban the firecrackers and fire workers in the spring festival.
Deontic modality	Weak	2006/Ban on firecrackers and fireworks	3	L3_06-004-03	should	What I mean [is] that different areas even<B:Em> different parts of city should<H:M_obligation> have different cause concerning the firecrackers and fireworks. L3_06-004-03
Deontic modality	Weak	2006/Ban on firecrackers and fireworks	3	L3_06-004-03	should	...of course<Concurring>, firecrackers and fireworks should<H:M_obligation> not<Negation> appear in the areas, such ashospital and commonest factories etc ... L3_06-004-03
Deontic modality	Weak	2006/Ban on firecrackers and fireworks	3	L3_06-004-03	should	However<Cntr>, in the rural areas I suppose<H:Cog> the banning should<H:M_obligation> be lifted during the Chinese, traditional Chinese Spring Festival. L3_06-004-03
Deontic modality	Weak	2006/Ban on firecrackers and fireworks	3	L3_06-004-03	should	we<Addressing> should<H:M_obligation> not forget to<H:Cog> remind<H:Cog> this people of the danger of this firecrackers ans fireworks... L3_06-004-03
Deontic modality	Weak	2006/Ban on firecrackers and fireworks	3	L3_06-004-09	should	In my opinion<H:P>, the government should<H:M_obligation> lift the ban during the Spring Festival for thefirecackers. L3_06-004-09
Deontic modality	Weak	2006/Ban on firecrackers and fireworks	3	L3_06-004-09	should	but<Cntr> it should<H:M_obligation> also<B:Em> make some policies to, let them ... have the Spring festival L3_06-004-09
Deontic modality	Weak	2006/Ban on firecrackers and fireworks	3	L3_06-004-09	should	because they services, they should<H:M_obligation> have the right to enjoy<Att:F> the Spring Festival L3_06-004-09
Deontic modality	Weak	2006/Ban on firecrackers and fireworks	3	L3_06-004-09	should	But<Cntr>for another thing, the government should<H:M_obligation> make some<Hedge:Grade> policies to<Att:App> let them have rest. L3_06-004-09
Deontic modality	Weak	2006/Ban on firecrackers and fireworks	3	L3_06-004-09	should	some<Hedge:Grade> policies should<H:M_obligation> be made to let them not only<Negation> serve for people but also<Cntr> enjoy<Att:F> their right. L3_06-004-09
Deontic modality	Weak	2006/Ban on firecrackers and fireworks	3	L3_06-004-09	should	It’s equal<Att:J> for everyone<Booster:Generality> to have Spring Festival, the government should<H:M_obligation> … have some<Hedge:Grade> policies to let them enjoy<Att:F> a good<Att:J> festival ... L3_06-004-09
Deontic modality	Weak	2006/Ban on firecrackers and fireworks	3	L3_06-004-12	should	I have a three suggestions that people should<H:M> be ... care about<Att:F>. L3_06-004-12
Deontic modality	Weak	2006/Ban on firecrackers and fireworks	3	L3_06-004-12	should	The first is the government should<H:M> ... have a ... test for the ... for those firecrackers have a check. L3_06-004-12
Deontic modality	Weak	2006/Ban on firecrackers and fireworks	3	L3_06-004-12	should	Those firecrackers ... which are very<Booster:Grade> bad-quality<Att:J> should<H:M> not<Negation> be on the market. L3_06-004-12
Deontic modality	Weak	2006/Ban on firecrackers and fireworks	3	L3_06-004-12	should	They should<H:M> be banned, because they are too<Booster:Grade> dangerous<Att:J>. L3_06-004-12
Deontic modality	Weak	2006/Ban on firecrackers and fireworks	3	L3_06-004-12	should	people ... should<H:M> careful when they do these fireworks. L3_06-004-12
Deontic modality	Weak	2006/Ban on firecrackers and fireworks	3	L3_06-004-12	should	They should<H:M> look… is there…are there any<B:Em> people around ... where they are going to do this. L3_06-004-12
Deontic modality	Weak	2006/Ban on firecrackers and fireworks	3	L3_06-004-12	should	And secondly is ... what should<H:M> government<Excluded_Topic> do ... L3_06-004-12
Deontic modality	Weak	2006/Ban on firecrackers and fireworks	3	L3_06-004-12	should	government should<H:M> have a policeman worked, even<B:Em> in the ...... night between Spring Festival. L3_06-004-12
Deontic modality	Weak	2006/Ban on firecrackers and fireworks	3	L3_06-004-12	should	and do some advertisements to let people know<Booster:Cognition> what should<H:M> people do. L3_06-004-12
Deontic modality	Weak	2006/Ban on firecrackers and fireworks	3	L3_06-004-20	should	In my opinion<H:P>, I think<Booster:Cognition> we<Addressing> should<H:M_obligation> lift the ban that... firecrackers and fireworks, becauseas we all know<Concurring> in the Spring Festival and... some other festivals, we<Addressing> nead[订正语料库] firecrackers and fireworks to make a festival atmosphere. L3_06-004-20
Deontic modality	Weak	2006/Ban on firecrackers and fireworks	3	L3_06-004-21	should	Our government should<H:M_obligation> not<Negation> to allowed all<Booster:Generality> the citizens in anywhere<Booster:Generality> to fire their firecrackers and fireworks, L3_06-004-21
Deontic modality	Weak	2006/Ban on firecrackers and fireworks	3	L3_06-004-23	should	Firecrackers should<H:M_obligation> not<Negation> banned during this Spring Festival, because Spring Festival is the traditional<Att:J> festival in China. L3_06-004-23
Deontic modality	Weak	2006/Ban on firecrackers and fireworks	3	L3_06-004-23	should	Moreover<B:Em> we<Addressing> should<H:M_obligation> protect<Att:App> our<Addressing> safety and environment. L3_06-004-23
Deontic modality	Weak	2006/Ban on firecrackers and fireworks	3	L3_06-004-23	should	So government should<H:M_obligation> give us rital place and citizens can<B:M allowing> do firecrackers and fireworks and government can<B:M suggestion> make some<Hedge:Grade> facilities that can<B:M_ability>... protect<Att:App> people safety and environment. L3_06-004-23
Deontic modality	Weak	2006/Ban on firecrackers and fireworks	3	L3_06-004-23	should	But<Cntr> citizens also<B:Em> should<H:M_obligation> pay attention to<Att:App> the safety and environment. L3_06-004-23
Deontic modality	Weak	2006/Ban on firecrackers and fireworks	3	L3_06-004-23	should	And it is also<B:Em>traditional<Att:J> custom that people<Booster:Generality> should<H:M_obligation> keep it. L3_06-004-23
Deontic modality	Weak	2006/Ban on firecrackers and fireworks	3	L3_06-004-23	should	However<Cntr>, when someday<Hedge:Generality> I become an old woman, I, I can<H:M_possibility> also hope for watching for firecrackers and fireworks, L3_06-004-23
Deontic modality	Weak	2006/Ban on firecrackers and fireworks	3	L3_06-004-23	should	And so I think<Booster:Cognition> we<Addressing> should<H:M_obligation> made damped firecrackers and fireworks during the Spring Festival. L3_06-004-23
Deontic modality	Weak	2006/Ban on firecrackers and fireworks	3	L3_06-004-24	should	I think<Booster:Cognition> the government should<H:M_obligation> allow firecrackers and fireworks played in a limit place and limited time. L3_06-004-24
Deontic modality	Weak	2006/Ban on firecrackers and fireworks	3	L3_06-004-25	should	Also<B:Em>taking thingswe should we<Addressing> should<H:M_obligation> see<H:Cog ?> a thing's merits and flaws. L3_06-004-25
Deontic modality	Weak	2006/Ban on firecrackers and fireworks	3	L3_06-004-25	should	As ... mayor of a big city, I should<H:M_obligation> say ... we may<H:M_Possibility> take things take things in account ... L3_06-004-25
Deontic modality	Weak	2007/Pets or not	3	L3_07-001-01	should	I think<Booster:Cognition> the ... government should<H:M_obligation> respected<Att:F> people<Booster:Generality>'s right. L3_07-001-01
Deontic modality	Weak	2007/Pets or not	3	L3_07-001-01	should	So keeping pet cats and dogs … is their reasonable reason. other people<Booster:Generality> should<H:M_obligation> respect<Att:F> it. L3_07-001-01
Deontic modality	Weak	2007/Pets or not	3	L3_07-001-01	should	I think<Booster:Cognition> the government<Booster:Generality Booster:Genernality> should<H:M_obligation>... take some<Hedge:Grade> measures to<Att:App> manage<Excliustion_ungrammatical> pet cats and dogs and improve<Excliustion_ungrammatical> the... social<Booster:Generality Booster:Genernality> ... harmonious<Att:J> development. L3_07-001-01
Deontic modality	Weak	2007/Pets or not	3	L3_07-001-01	should	Firstly, the government<Booster:Generality Booster:Genernality> should<H:M_obligation> begin training class to teach the people who keep pets …how to manage their pets. L3_07-001-01
Deontic modality	Weak	2007/Pets or not	3	L3_07-001-01	should	And then the government<Booster:Generality Booster:Genernality> should<H:M_obligation> establish some<Hedge:Grade> club about keeping pet cats and dogs. L3_07-001-01
Deontic modality	Weak	2007/Pets or not	3	L3_07-001-14	should	And I do<B:Em> believe<Booster:Cognition> that they should<H:M_obligation> make some to recognize that keeping a pet to help<Att:App> others, this is a spirit, that is to keep, keeping pets in order, so that they can<H:M_Possibility> have a more<Booster:Grade> harmony<Att:F> society L3_07-001-14
Deontic modality	Weak	2007/Pets or not	3	L3_07-001-14	should	I think<Booster:Cognition> keeping pet should<H:M_obligation> not<Negation> forbidd.
Deontic modality	Weak	2007/Pets or not	3	L3_07-001-18	should	it should<H:M_obligation> not<Negation> be forbidden. L3_07-001-18
Deontic modality	Weak	2007/Pets or not	3	L3_07-001-25	should	We<Addressing> working people working very<Booster:Grade> hard<Att:J>, we<Addressing> don’t<Negation> have time to care for our<Addressing> child or our<Addressing> parents, so we<Addressing> should<H:M_obligation> do something<Hedge:Generality> to relax us<Addressing>, such as breeding the cats. L3_07-001-25
Deontic modality	Weak	2007/Pets or not	3	L3_07-001-26	should	Pets, pets breeding should<H:M_obligation> not<Negation> be forbidden. L3_07-001-26
Deontic modality	Weak	2007/Pets or not	3	L3_07-024-04	should	I don’t<Negation> think<Booster:Cognition> we<Addressing> should<H:M_obligation> forbidden ... animal keeping in urban areas. L3_07-024-04_L3

## Sheet: Sheet3 CEFLLs_Potentiality
Category	Type	Sub-category	Grammatical feature	Year/Topic	Proficiency Level	Speaker	Marker context
Effective modality	Potentiality	Ability can	can + action verbs in main clause	2005/Suggestions for Olympics	1	L1_05-012-25	they could, en, invite, en, different cooks from different countries to Beijing and these cooks can, can<B:M_ability> do en, a lot of different taste food L1: 05-012-25
Effective modality	Potentiality	Ability can	can + action verbs in main clause	2004/China’s employment market	3	L3_04-038-10	many of my classmates complained that un ... hunting a job is much harder, but I find, I still find that er ... some of the talented people in our ... department or in our school can<B:M_ability> find the job what they want. L3: 04-038-10
Effective modality	Potentiality	Ability can	can + action verbs in main clause	2005/Suggestions for Olympics	2	L2_05-012-01	the college students can<B:M_ability>speak English which is the most widely used language in the world. L2: 05-012-01
Effective modality	Potentiality	Ability can	can + action verbs in main clause	2003/Spaceship Columbia/Spaceship Columbia	1	L1_03-028-01	History can<B:M_ability>look forward. L1: 03-028-01
Effective modality	Potentiality	Ability can	can + action verbs in dependent clause	2004/China’s employment market	2	L2_04-005-10	I like China Daily, because er not because I can<B:M_ability> get so much information from it and meanwhile I can<B:M_ability> also improve my reading skills. L2: 04-005-10
Effective modality	Potentiality	Ability can	can + action verbs in dependent clause	2004/China’s employment market	2	L2_04-005-10	I like China Daily, because er not because I can<B:M_ability> get so much information from it and meanwhile I can<B:M_ability> also improve my reading skills. L2: 04-005-10
Effective modality	Potentiality	Ability can	can + action verbs in main clause	2007/Pets or not	1	L1_07-001-10	sometimes<Hedge:Grade> animals can<B:M_ability> help some<Hedge:Grade> single females... to feel, maybe<H:M_Possibility> to feel safe<Att:F>. L1_07-001-10
Effective modality	Potentiality	Ability can	can + action verbs in dependent clause	2004/China’s employment market	2	L2_04-005-08	it ... depends on that our students can<B:M_ability> meet ... the demands<Att:J> of this new society L2_04-005-08
Effective modality	Potentiality	Ability can	can + action verbs in main clause	2007/Pets or not	2	L2_07-001-20	They ...can<B:M_ability>not<Negation>think<Booster:Cognition>just<B:Em> like human
Effective modality	Potentiality	Ability can	can + action verbs in main clause	2007/Pets or not	3	L3_07-001-18	whereas <wherever> in the urban areas, there there must<B:M_obligation> be areas to keep ... need to keep them in there homes in their homes <home>, they can<B:M_ability> keep them at any<Booster:Generality> areas. L3_07-001-18
Effective modality	Potentiality	Ability can	can + action verbs，in quotation+main clause	2003/Spaceship Columbia/Spaceship Columbia	2	L2_03-020-19	We want to ask ... ourselves a question, "What we can<B:M_ability> do ... to the whole ... human ... beings?" Maybe ... we can<B:M suggestion> work hard to contribute in different fields. L2: 03-020-19
Effective modality	Potentiality	Ability can	can + action verbs，in objective clause	2004/China’s employment market	2	L2_04-005-11	They have the time to think about which person is the most suitable for their positioned[position], so if... [whether] the person can<B:M_ability> give[make] the contribution to their companies L2: 04-005-11
Effective modality	Potentiality	Ability can	can + action verbs，in objective clause	2003/Spaceship Columbia/Spaceship Columbia	3	L3_03-020-16	how can<B:M_ability> we judge whether, whether his death is high, is heavier than the mountain Tai or is lighted than the feather. L3: 03-020-16
Effective modality	Potentiality	Ability can	can + action verbs in main clause	2003/Spaceship Columbia/Spaceship Columbia	3	L3_03-020-07	I always think that ... em, we can<B:M suggestion>make research by setting spaceship with no man in it, and it can<B:M_ability> work automatically and accurately. L3: 03-020-07
Effective modality	Potentiality	Ability can	can + action verbs in main clause	2006/Ban on firecrackers and fireworks	3	L3_06-004-23	government can<B:M suggestion> make some facilities that can<B:M_ability> um ... protect people safety and environment. L3: 06-004-23
Effective modality	Potentiality	Ability can	can + action verbs，in objective clause	2007/Pets or not	1	L1_07-001-13	I cannot<possibility> that pets can<B:M_ability> bring people happiness L1: 07-001-13
Effective modality	Potentiality	Ability can	can + action verbs in main clause	2006/Ban on firecrackers and fireworks	2	L2_06-004-29	they[referring to "the special people ... to protect the that to protect that place", i.e., security guards] can<B:M_ability> devote their works to protec them ... in any minute, then people can<H:M_Possibility> pay more attention to the fireworks and also care for the security. L2: 06-004-29
Effective modality	Potentiality	Ability can	can + action verbs in main clause	2007/Pets or not	1	L1_07-001-21	Whatever animal one chooses as pet, it can<B:M_ability> offer company <companish> and affection as well. L1: 07-001-21
Effective modality	Potentiality	Ability can	can + action verbs，in attributive clause	2005/Suggestions for Olympics	1	L1_05-012-24	we can<B:M suggestion> plant more trees around Beijing which can<B:M_ability> protect this city. L1: 05-012-24 ）
Effective modality	Potentiality	Ability can	can+action verbs，in adverbial clause	2006/Ban on firecrackers and fireworks	1	L1_06-004-08	And so it mean although<Cntr> firecrackers and fireworks can<B:M_ability> make people feel exciting<Att:F> and make the atmosphere of the happiness<Att:F>, it should<H:M_obligation> be limitaten[limited?] in[to] some extent. L1_06-004-08
Effective modality	Potentiality	Ability can	condition with prep.	2003/Spaceship Columbia/Spaceship Columbia	2	L2_03-020-08	As a students, I may not have the ability to do the things that these astraunants do 'cause I am a goal[girl] ... However, I think, I can<B:M_ability> make contributions to the society in other ways as I am going to be a teacher. L2: 03-020-08（身份）
Effective modality	Potentiality	Ability can	condition with prep.	2007/Pets or not	3	L3_07-001-08	And with the raising of the pet, the adult can<B:M_ability> teach the child how to know the animals, how to know others, and not only the children, but also the ... And with the raising of the pet ... not only the children but also the adult people can<B:M_ability> learn how to know each other in the society. L3: 07-001-08
Effective modality	Potentiality	Ability can	condition with prep.	2007/Pets or not	3	L3_07-001-08	And with the raising of the pet..., and not only the children, but also the adult people can<B:M_ability> learn how to know each other in the society. L3: 07-001-08
Effective modality	Potentiality	Ability can	condition with prep.	2006/Ban on firecrackers and fireworks	1	L1_06-004-14	And by, doing this way[“playing fireworks and fire crackers”], they[referring to “families”] can express their get well of, of the coming new year. L1: 06-004-14
Effective modality	Potentiality	Ability can	condition with if-clause	2004/China’s employment market	2	L2_04-005-15	I think if our country has expansion of enrollment in the high education, we can<B:M_ability> educate more high quality talents, (so they can<B:M_ability> do lot, a lot of er to our country's development especially at this, at this moment.) L2: 04-005-15
Effective modality	Potentiality	Ability can	condition with if-clause	2004/China’s employment market	2	L2_04-005-15	(I think if our country has expansion of enrollment ... more high quality talents,) so they can<B:M_ability> do lot, a lot of er to our country's development especially at this, at this moment. L2: 04-005-15
Effective modality	Potentiality	Ability can	condition with if-clause	2004/China’s employment market	1	L1_04-005-29	And also, if you get a higher education, you can<B:M_ability> choose the life you want. L1: 04-005-29
Effective modality	Potentiality	Ability can	condition with if-clause	2004/China’s employment market	1	L1_04-005-29	you can er buy everything mos ... nearly everything you want. L1: 04-005-29
Effective modality	Potentiality	Ability can	condition with if-clause	2004/China’s employment market	1	L1_04-005-29	And this means you can, er if you er get a higher education, you can<B:M_ability> choose a job that you like. L1: 04-005-29
Effective modality	Potentiality	Ability can	condition with if-clause	2004/China’s employment market	1	L1_04-005-29	Er and third, you can<B:M_ability> choose where you want to work, at home er or at the office. L1: 04-005-29
Effective modality	Potentiality	Ability can	condition with if-clause	2004/China’s employment market	2	L2_04-005-14	I am sure [if] they are capable they can find jobs. L2: 04-005-14
Effective modality	Potentiality	Ability can	condition with if, main clause with can	2006/Ban on firecrackers and fireworks	3	L3_06-004-03	[if we can<H:M_Possibility> make enough measures to ensure the safety of using firecrackers and fireworks,] we can<B:M_ability> acheive er a win-win situation. L3: 06-004-03
Effective modality	Potentiality	Ability can	condition with if, main clause with can	2004/China’s employment market	2	L2_04-005-14	the first task for student is that and if they can<H:M_Possibility> learn more knowledge and gain more experience when they are in university, they can<B:M_ability> get more opportunities after them graduate. L2: 04-005-14
Effective modality	Potentiality	Ability can	condition embedded in context	2006/Ban on firecrackers and fireworks	3	L3_06-004-03	That is, we can< B:M_ability >let people enjoy the firecrackers and fireworks at the same time ... er[and] ensure the safety. L3: 06-004-03
Effective modality	Potentiality	Ability can	condition embedded in context	2004/China’s employment market	1	L1_04-005-29	And this means er you can<B:M_ability> choose to work near or far from er your home and choose where which kind er which city you will work, work in. L1: 04-005-29
Effective modality	Potentiality	Ability can	condition embedded in main clause, + so/so that + can clause	2004/China’s employment market	2	L2_04-005-14	the country need more people to receive high education, so that they can<B:M_ability> contribute more to the country to the country's economic development. L2: 04-005-14
Effective modality	Potentiality	Ability can	condition embedded in main clause, + so/so that + can clause	2005/Suggestions for Olympics	2	L2_05-012-18	we can<B:M suggestion> also improve the Chinese people's ability to understand English and use English. So that then, when they meet any problem, we can<B:M_ability> help them and solve the problems. L2: 05-012-18
Effective modality	Potentiality	Ability can	condition embedded in main clause, + so/so that + can clause	2005/Suggestions for Olympics	3	L3_05-036-02	the whole country must learn English and especially learn the oral English. So when the foreign come to Beijing we can<B:M_ability> communicate fluently, communicate fluently with them L3: 05-036-02
Effective modality	Potentiality	Ability can	condition embedded in main clause, + so/so that + can clause	2007/Pets or not	3	L3_07-001-25	So when they are very young, they learn something from breeding cats so they can<B:M_ability> care for others and working and learning the spirit of working together. L3: 07-001-25
Effective modality	Potentiality	Ability can	can+sense/cognitive verb	2003/Spaceship Columbia/Spaceship Columbia	1	L1_03-028-22	I think front this message, we will see that, actually, the science and technology need to be improve in the future, because, after person, we can<B:M_ability> see that the spaceship maybe there are some, er, things need to improved, and make it perfect in the future L1: 03-028-22
Effective modality	Potentiality	Ability can	can+sense/cognitive verb	2004/China’s employment market	1	L1_04-005-27	now in order to find a job, we are not only supposed to attend some written tests, but also first-round interview, second-round interview, and even a third-interview. So we can<B:M_ability> see that the competition is really fierce. L1: 04-005-27
Effective modality	Potentiality	Ability can	can+sense/cognitive verb	2006/Ban on firecrackers and fireworks	1	L1_06-004-22	I think for the environment reason, as we can<B:M_ability> see fireworks can<H:M_Possibility> cause a some environment er ... pollution L1: 06-004-22
Effective modality	Potentiality	Ability can	can+sense/cognitive verb	2003/Spaceship Columbia	2	L2_03-020-05	We, all of us, we can<B:M_ability> see although it is only a small step in the whole progress for the development of human society. It is very important and great ... for the living people to make, to get more information and ... chances to explore, uhm deeper universe… L2: 03-020-05
Effective modality	Potentiality	Ability can	can+sense/cognitive verb	2004/China’s employment market	3	L3_04-005-19	So you can<B:M_ability>see er this year it is a ... er hard task for the graduates to find a good job. L3: 04-005-19
Effective modality	Potentiality	Ability can	can+sense/cognitive verb	2004/China’s employment market	3	L3_04-005-19	I am a graduate students in 2004, and I can<B:M_ability> feel the pressure er, the pressure of this year. L3: 04-005-19
Effective modality	Potentiality	Ability can	can+sense/cognitive verb	2006/Ban on firecrackers and fireworks	3	L3_06-004-23	And many people can<B:M_ability> feel the true Spring Festival atmosphere when they fire when they firecrackers and fireworks on firing in the Spring Festival. L3: 06-004-23
Effective modality	Potentiality	Ability can	can+sense/cognitive verb	2004/China’s employment market	1	L1_04-005-27	Er as graduates we ourselves, … we can<B:M_ability> feel this pressure L1: 04-005-27
Effective modality	Potentiality	Ability can	can+sense/cognitive verb	2003/Spaceship Columbia	2	L2_03-020-05	From this example, we can<B:M_ability> conclude that the uhm, there will be much more sacrifice for only a little progress in the human develop in the history of human development. L2: 03-020-05
Effective modality	Potentiality	Ability can	can+sense/cognitive verb	2007/Pets or not	1	L1_07-001-17	So from what we had been talked about in the third we can<B:M_ability> draw a conclusion keeping pets should be severely considered… L1: 07-001-17
Effective modality	Potentiality	Ability can	can+sense/cognitive verb	2003/Spaceship Columbia	2	L2_03-020-05	I can<B:M_ability> imagine that their family will not be able to see them again. L2: 03-020-05
Effective modality	Potentiality	Ability can	can+sense/cognitive verb	2003/Spaceship Columbia	2	L2_03-020-05	We can<B:M_ability> member that during the old society... when our people was receiving much suffering... from the pressure of the cruel leader, many people died for gaining freedom and for living a good life. L2: 03-020-05
Effective modality	Potentiality	Ability can	can+sense/cognitive verb	2006/Ban on firecrackers and fireworks	1	L1_06-055-11	the ... above reason can<B:M_ability> ..remind us the harmful side of ... the firecrackers and fireworks. L1: 06-055-11
Effective modality	Potentiality	Ability can	can+sense/cognitive verb	2003/Spaceship Columbia	1	L1_03-028-24	we can<B:M_ability> clearly eh, know that uhm, they they died not for personal benefit but benefit the whole world L1: 03-028-24
Effective modality	Potentiality	Ability can	can+sense/cognitive verb	2007/Pets or not	1	L1_07-001-15	For these old people, they lived lonely and they thought that nobody cares about them. In this time, we can<B:M_ability> find out how cats and dogs works, for them cats and dogs are friends of them and partner of them. They can spend a good time and spent their lonely times with cats and dogs.
Effective modality	Potentiality	Ability can	can+sense/cognitive verb	2005/Suggestions for Olympics	1	L1_05-012-24	I appreciate their spirit. I think everybody can<B:M_ability> learn something very important from them. L2: 03-020-11
Effective modality	Potentiality	Ability can	can+sense/cognitive verb	2007/Pets or not	3	L3_07-001-26	Because we<Addressing> can<Possibility> see <say> there are more and more<Excliustion_Instruction> people<Booster:Generality> like to keep pet keep cats and dogs at home. L3_07-001-26
Effective modality	Potentiality	Ability can	can+sense/cognitive verb	2003/Spaceship Columbia	3	L3_03-020-17	Because, because, the ... disadvantage of the spaceship: … the seven people lost their life. You<Addressing> can<Ability> see<H:Cog> it is not<Negation> fair ... L3_03-020-17
Effective modality	Potentiality	Ability can	can+sense/cognitive verb	2004/China’s employment market	3	L3_04-005-17	Now you<Addressing> can<Ability> see<Booster:Cognition> … many<Booster:Grade> students especially<B:Em> ... university graduates in the employment market. L3_04-005-17
Effective modality	Potentiality	Ability can	can+sense/cognitive verb	2007/Pets or not	1	L1_07-001-15	we<Addressing>can<B:M_ability> draw a conclusion keeping pets should<H:M_obligation> be severely considered. L1_07-001-17
Effective modality	Potentiality	Ability can	main clause (result)	2003/Spaceship Columbia	1	L1_03-028-01	only because of them, we can<B:M_ability> learn the spirit of determination and never give up. 03-028-01
Effective modality	Potentiality	Ability can	main clause (result)	2003/Spaceship Columbia	1	L1_03-020-29	human beings can develop just because people challenge themselves one by one and generations after generations. L1: 03-020-29
Effective modality	Potentiality	Ability can	main clause (result)	2003/Spaceship Columbia	3	L3_03-020-03	Though now our people can<B:M_ability> successfully... build a spaceship, but we all know what will happen in universe is unpredictable. L3: 03-020-03
Effective modality	Potentiality	Ability can	attributive clause	2004/China’s employment market	1	L1_04-005-27	Er the only thing that we can<B:M_ability> do to release this pressure of employment is that the students themselves er should be well, well-prepared. L1: 04-005-27
Effective modality	Potentiality	Ability can	attributive clause	2005/Suggestions for Olympics	2	L2_05-012-20	we also can<B:M suggestion> find way, find way for them, and help them something we can, something we can<B:M_ability> do. L2: 05-012-20
Effective modality	Potentiality	Ability can	attributive clause	2007/Pets or not	2	L2_07-001-23	You 'd better do wash to him and do everything they[you] can<B:M_ability> to prevent and to cure disease L2: 07-001-23
Effective modality	Potentiality	Ability can	attributive clause	2004/China’s employment market	2	L2_04-005-09	But I think ... we are too easy to enter the high school and receive higher education, so ... it leads to the educational in the high school is so many and maybe they received higher education but it not a [the same] thing that they can<B:M_ability> do a better job er in the society. L2: 04-005-09
Effective modality	Potentiality	Ability can	attributive clause	2003/Spaceship Columbia	2	L2_03-020-22	On the other hand, I think that especially as for our college students, we could we can<B:M suggestion> learn something from the seven astronauts. 'cause we can use as a hope of the country<exclu. unclear>, we can<B:M suggestion> use our, er knowledge, ability, skills and, er and our determinations to serve our, to serve uhm our company, to do what we we can<B:M_ability> do for the people. L2: 03…
Effective modality	Potentiality	Ability can	attributive clause	2003/Spaceship Columbia	3	L3_03-020-02	The breadth lie what can<B:M_ability> you do, for others, what can<B:M_ability> you do for the whole human beings L3: 03-020-02
Effective modality	Potentiality	Ability can	attributive clause	2003/Spaceship Columbia	3	L3_03-020-02	The breadth lie what can<B:M_ability> you do, for others, what can<B:M_ability> you do for the whole human beings L3: 03-020-02
Effective modality	Potentiality	Ability can	attributive clause	2005/Suggestions for Olympics	2	L2_05-012-01	For example, we can<suggestion> plant as many trees as we can<B:M_ability>. L2: 05-012-01
Effective modality	Potentiality	Possibility can	expressing hyperthetical conditions	2004/China’s employment market	2	L2_04-005-14	the first task for student is that and if they can<H:M_Possibility> learn more knowledge and gain more experience when they are in university, they can<ability> get more opportunities after them graduate. L2: 04-005-14
Effective modality	Potentiality	Possibility can	expressing hyperthetical conditions	2006/Ban on firecrackers and fireworks	3	L3_06-004-03	so I believe if we can<H:M_Possibility> make enough measures to ensure the safety of using firecrackers and fireworks, we can<B:M_ability> acheive er a win-win situation. L3: 06-004-03
Effective modality	Potentiality	Possibility can	expressing hyperthetical conditions	2007/Pets or not	3	L3_07-001-26	They think they maybe bite them. But if we can<H:M_Possibility> do something to control these, maybe people may change their ideas. L3: 07-001-26
Effective modality	Potentiality	Possibility can	expressing hyperthetical conditions	2006/Ban on firecrackers and fireworks	3	L3_06-004-24	So ... if the government can<Ability> <B:M allowing> allow<Att:App> people play in some<Hedge:Generality> limited places and the limit time, it will<B:M_Possibility> be very<Booster:Grade> safety. L3_06-004-24
Effective modality	Potentiality	Possibility can	expressing hyperthetical conditions	2005/Suggestions for Olympics	2	L2_05-012-12	relating to the Olympic games of in 2008, I think there's several aspects that we can<H:M_Possibility> do a better job than this L2: 05-012-12
Effective modality	Potentiality	Possibility can	expressing hyperthetical conditions	2007/Pets or not	3	L3_07-001-26	we need someone who can<B:M_ability> share, share our happiness or sadness. We need someone who can<B:M_ability> listen for us. L3: 07-001-26
Effective modality	Potentiality	Possibility can	expressing hyperthetical conditions	2007/Pets or not	3	L3_07-001-26	we need someone who can<B:M_ability> share, share our happiness or sadness. We need someone who can<B:M_ability> listen for us. L3: 07-001-26
Effective modality	Potentiality	Possibility can	expressing hyperthetical conditions	2007/Pets or not	3	L3_07-024-04	when they ... are keep ... a dog or an animal, they will feel ... very happy because there is someone who can<B:M_ability> play with them. L3: 07-024-04
Effective modality	Potentiality	Possibility can	expressing hyperthetical conditions	2007/Pets or not	1	L1_07-001-10	when I left home for my university study, my parents often feel very ... lonely, because sometimes ... there's no person [who] can<B:M_ability> exchange some feelings with them, so my parents kept a dog at home. L1: 07-001-10
Effective modality	Potentiality	Possibility can	expressing hyperthetical conditions	2004/China’s employment market	1	L1_04-005-27	I'm pretty sure that this kind of competition is a kind of benign competition, er in this way [in which], the talents can<H:M_Possibility> improve themselves and eventually the nation's economy will grow in a benign way. L1: 04-005-27
Effective modality	Potentiality	Possibility can	expresing results from a hyperthetical condition: in main clause	2004/China’s employment market	2	L2_04-005-06	in that case, we can have abilities to compete with others and find jobs L2: 04-005-06
Effective modality	Potentiality	Possibility can	expresing results from a hyperthetical condition: in main clause	2004/China’s employment market	2	L2_04-005-12	then in this way you can have a strong er, strong points in the in employment market. L2: 04-005-12
Effective modality	Potentiality	Possibility can	expresing results from a hyperthetical condition: in main clause	2007/Pets or not	1	L1_07-001-19	you known, they always let their waste in any area, you can find in many areas, such as the roads in the parks. L1: 07-001-19
Effective modality	Potentiality	Possibility can	expresing results from a hyperthetical condition: in main clause	2005/Suggestions for Olympics	3	L3_05-012-26	we could[conclude] that through the twenty-ninth Olympic Games, the successful twenty-ninth Olympic Games, we can …develop our economy very well. (L3_05-012-26)
Effective modality	Potentiality	Possibility can	expresing results from a hyperthetical condition: in main clause	2005/Suggestions for Olympics	3	L3_05-012-26	[through the twenty-ninth Olympic Games] We can show our friendliness to the world. (L3_05-012-26)
Effective modality	Potentiality	Possibility can	expresing results from a hyperthetical condition: in main clause	2005/Suggestions for Olympics	3	L3_05-012-26	[through the twenty-ninth Olympic Games] We can also speed our rapid development and prosperity of China to the world. L3_05-012-26
Effective modality	Potentiality	Possibility can	expresing results from a hyperthetical condition: in main clause	2005/Suggestions for Olympics	3	L3_05-012-26	[through the twenty-ninth Olympic Games]We can make the ... charm of our long time culture many to the world(L3_05-012-26)
Effective modality	Potentiality	Possibility can	expresing results from a hyperthetical condition: in main clause	2006/Ban on firecrackers and fireworks	2	L2_06-004-06	Without them we can also enjoy er er er bright ... broghtful and happy festival l2: 06-004-06
Effective modality	Potentiality	Possibility can	expresing results from a hyperthetical condition: in main clause	2006/Ban on firecrackers and fireworks	2	L2_06-004-16	And in these public places where people can<B:M allowing> have er, er, firecrackers and fireworks, er, the Spring, Spring Festival's atmosphere can be more er, er ... more, can<H:M_possibility> be in a in a a harmony. L2: 06-004-16
Effective modality	Potentiality	Possibility can	expresing results from a hyperthetical condition: in main clause	2007/Pets or not	1	L1_07-001-19	I think the important thing is the government should make some control <rebellation> on keeping pets, therefore[thus] can<H:M_possibility> turn, turn the disadvantages to advantages. L1: 07-001-19
Effective modality	Potentiality	Possibility can	expresing results from a hyperthetical condition: in main clause	2006/Ban on firecrackers and fireworks	2	L2_06-004-29	And therefore[thus] the festivals can<H:M_possibility> improve China's business and financial. L2: 06-004-29
Effective modality	Potentiality	Possibility can	expresing results from a hyperthetical condition: in main clause	2007/Pets or not	1	L1_07-001-19	They should be at the right time, therefore[thus], this action can<H:M_Possibility> prevent our animal form many contracting diseases, and therefore interrupt [interreprotact] the order, pets. L1: 07-001-19
Effective modality	Potentiality	Possibility can	expresing results from a hyperthetical condition: in main clause	2006/Ban on firecrackers and fireworks	2	L2_06-004-29	they can<B:M_ability> devote their works to protec them ... in any minute, then people can<H:M_Possibility> pay more attention to the fireworks and also care for the security. L2: 06-004-29
Effective modality	Potentiality	Possibility can	expresing results from a hyperthetical condition: in main clause	2007/Pets or not	1	L1_07-024-01	I sometimes can see people walk ... walk their dogs er ... at dusk. …And sometimes when I get on the bus, I can see people with their pets L1: 07-024-01
Effective modality	Potentiality	Possibility can	expresing results from a hyperthetical condition: in main clause	2007/Pets or not	1	L1_07-024-01	some hosts will abandon them. So you can<H:M_Possibility> see the pets wandering on the street. L1: 07-024-01
Effective modality	Potentiality	Possibility can	expresing results from a hyperthetical condition: in main clause	2007/Pets or not	2	L2_07-001-05	(keep[ing] a pet can help to kill the, kill some physical and mental diseases such as a walk dog.) We can see a blind man when they come across the road, they will have difficulty. L2: 07-001-05
Effective modality	Potentiality	Possibility can	expresing results from a hyperthetical condition: in main clause	2007/Pets or not	1	L1_07-001-10	it is often dangerous for some single females to live alone. So if they live with pets, sometimes the dog can<B:M_ability> bark at strangers. L1: 07-001-10
Effective modality	Potentiality	Possibility can	expresing results from a hyperthetical condition: in main clause	2007/Pets or not	1	L1_07-024-01	I sometimes can see people walk ... walk their dogs er ... at dusk. …And sometimes when I get on the bus, I can see people with their pets L1: 07-024-01
Effective modality	Potentiality	Possibility can	expresing results from a hyperthetical condition: in main clause	2005/Suggestions for Olympics	1	L1_05-036-01	And also we should experience more sightseeing, seeing groceries and more parks because er we can<H:M_possibility> earn some more money [if] people come here and give some visits to this country. L1: 05-036-01
Effective modality	Potentiality	Possibility can	expresing results from a hyperthetical condition: in main clause	2006/Ban on firecrackers and fireworks	1	L1_06-004-22	I think if I arrange ...this, ... government should organize this celebration during ... a specific time and people can<H:M_possibility> enjoy the fireworks more safely… L1: 06-004-22
Effective modality	Potentiality	Possibility can	expresing results from a hyperthetical condition: in main clause	2004/China’s employment market	2	L2_04-005-10	I know that<Booster:Cognition> if I have high efficiency in class, I can<H:M_Possibility> get more and I like<Att:F> my English teacher very<Booster:Grade>much<Booster:Grade>. L2_04-005-10
Effective modality	Potentiality	Possibility can	expresing results from a hyperthetical condition: in main clause	2004/China’s employment market	2	L2_04-005-12	if you<Addressing> have a right mode or a good mode don't<Negation> think that<Booster:Cognition> you<Addressing> are a university students so you, you<Addressing> can<H:M_possibility> get high<Att:J> salary job, L2_04-005-12
Effective modality	Potentiality	Possibility can	expresing results from a hyperthetical condition: in main clause	2004/China’s employment market	3	L3_04-038-07	... if they... played very<Att:J> well<Att:J> …in the social practice, ... they can<H:M_possibility> get a good<Att:J> job. L3_04-038-07
Effective modality	Potentiality	Possibility can	expresing results from a hyperthetical condition: in main clause	2007/Pets or not	2	L2_07-001-23	[if] you do that, many bad things can<H:M_Possibility>be avoid[ed]. L2: 07-001-23
Effective modality	Potentiality	Possibility can	expresing results from a hyperthetical condition: in main clause	2004/China’s employment market	3	L3_04-005-17	[if so] that[referring to working hard, reading a lot books, passing Band 4/6] the er they can<H:M_possibility> find a good job in English in the future. L3: 04-005-17
Effective modality	Potentiality	Possibility can	expresing results from a hyperthetical condition: in main clause	2007/Pets or not	1	L1_07-001-15	[if] the adults and youngsters keep pet in their home, they can<H:M_Possibility> bring so many things and be more careful when they grown up, and have babies or to take care of their parents. L1: 07-001-15
Effective modality	Potentiality	Possibility can	expresing results from a hyperthetical condition: in main clause	2006/Ban on firecrackers and fireworks	3	L3_06-004-23	[when] someday I become an old woman, I, I can<H:M_Possibility> also er hope for watching for firecrackers and fireworks L3:06-004-23
Effective modality	Potentiality	Possibility can	expresing results from a hyperthetical condition: in main clause	2004/China’s employment market	1	L1_04-005-29	getting higher education means you can<H:M_Possibility> get a better job, L1: 04-005-29
Effective modality	Potentiality	Possibility can	expresing results from a hyperthetical condition: in main clause	2004/China’s employment market	1	L1_04-005-29	you can<H:M_Possibility> get better pay, L1: 04-005-29
Effective modality	Potentiality	Possibility can	expresing results from a hyperthetical condition: in main clause	2004/China’s employment market	1	L1_04-005-29	and you can<H:M_Possibility> work in a better place. L1: 04-005-29
Effective modality	Potentiality	Possibility can	expresing results from a hyperthetical condition: in main clause	2004/China’s employment market	1	L1_04-005-29	and you can<H:M_Possibility> get a better pay, so you have enough money to create the er future of yourself, L1: 04-005-29
Effective modality	Potentiality	Possibility can	expresing results from a hyperthetical condition: in main clause	2004/China’s employment market	1	L1_04-005-29	First, you can<H:M_Possibility> live a better life. L1: 04-005-29
Effective modality	Potentiality	Possibility can	logical connection	2007/Pets or not	3	L3_07-001-08	But<Cntr> there's ... their cat and dogs can<H:M_Possibility> help<Att:App> them to relieve their lonely<Att:F>. L3_07-001-08
Effective modality	Potentiality	Possibility can	expresing results from a hyperthetical condition: in main clause	2005/Suggestions for Olympics	3	L3_05-012-07	The Olympics can<H:M_possibility> be seen as a real foundation of exhibit itself to the world. So ... what can<B:M_ability> we Beijing exhibit or how can<B:M_ability> we Beijing exhibit, that's very important L3: 05-012-07
Effective modality	Potentiality	Possibility can	expresing results from a hyperthetical condition: in main clause	2005/Suggestions for Olympics	3	L3_05-012-07	The Olympics … itself to the world. So ... or how can<B:M_ability> we Beijing exhibit, that's very important L3: 05-012-07
Effective modality	Potentiality	Possibility can	expresing results from a hyperthetical condition: in main clause	2004/China’s employment market	2	L2_04-005-12	how a university students can er get a job in the er employment market this is er questioned[a question] L2: 04-005-12
Effective modality	Potentiality	Possibility can	expresing results from a hyperthetical condition: in main clause	2004/China’s employment market	1	L1_04-005-05	the universities must play a role in guiding students in choosing a job, and this should tell them that students er in their course of choosing a job, should first consider whether...it can<B:M_ability> explore his... potentiality L1: 04-005-05
Effective modality	Potentiality	Possibility can	expresing results from a hyperthetical condition: in main clause	2003/Spaceship Columbia	1	L1_03-020-13	Because of them, we can<B:M_ability> live, er, the happy life like this. L1: 03-020-13
Effective modality	Potentiality	Possibility can	expresing results from a hyperthetical condition: in main clause	2003/Spaceship Columbia	1	L1_03-020-13	because of them, … we can<B:M_ability> develop our science and technology L1: 03-020-13
Effective modality	Potentiality	Possibility can	expresing results from a hyperthetical condition: in main clause	2003/Spaceship Columbia	1	L1_03-028-01	In our history, some many people sacrifice their lives to change the victory of revolution. That is why our society can<ability> develop.
Effective modality	Potentiality	Possibility can	expresing results from a hyperthetical condition: in main clause	2007/Pets or not	3	L3_07-001-14	so that they can have a more harmony society L3: 07-001-14
Effective modality	Potentiality	Possibility can	expresing results from a hyperthetical condition: in dependent clause	2007/Pets or not	1	L1_07-001-15	We can<B:M suggestion> breed them in a proper way, so that we can<H:M_Possibility> not olny avoid the troubles by them but also enjoy the goodtimes we spent with them. L1: 07-001-15
Effective modality	Potentiality	Possibility can	expresing results from a hyperthetical condition: in dependent clause	2005/Suggestions for Olympics	1	L1_05-012-24	so we should limit the number of the private cars, so that we can limit some of polluting gas. L1: 05-012-24 ： so that
Effective modality	Potentiality	Possibility can	expresing results from a hyperthetical condition: in dependent clause	2006/Ban on firecrackers and fireworks	1	L1_06-055-11	some unqualified fire factory are still running his business, so we have to ban the firecrackers and fireworks, so that we can limit its production L1: 06-055-11 so that
Effective modality	Potentiality	Possibility can	expresing results from a hyperthetical condition: in dependent clause	2004/China’s employment market	2	L2_04-005-09	this kind of students I think<Booster:Cognition> is what our nation<Booster:Generality> need<Att:App> … and so it can<H:M_possibility> also<B:Em> be good for<Att:App> the ... for the employment sin the future. L2_04-005-09
Effective modality	Potentiality	Possibility can	expresing results from a hyperthetical condition: in dependent clause	2004/China’s employment market	3	L3_04-005-18	The situation is, is not as good<Att:J> as what we<Excliustion_context> have imagined<H:Cog>, but<Cntr> I think<Booster:Cognition> in this case, it is asked for us<Excliustion_unclear> because students could<H:M_possibility> feel<Att:F> they could<H:M_Possibility> study harder<Att:J><Booster:Grade> when they study in college, they can<H:M_possibility> get more<Booster:Grade> knowledge. L3_04-005-…
Effective modality	Potentiality	Possibility can	expresing results from a hyperthetical condition: in dependent clause	2004/China’s employment market	3	L3_04-005-18	The situation is, is not as good<Att:J> as what we<Excliustion_context> have imagined<H:Cog>, but<Cntr> I think<Booster:Cognition> in this case, it is asked for us<Excliustion_unclear> because students could<H:M_possibility> feel<Att:F> they could<H:M_Possibility> study harder<Att:J><Booster:Grade> when they study in college, they can<H:M_possibility> get more<Booster:Grade> knowledge. L3_04-005-…
Effective modality	Potentiality	Possibility can	expresing results from a hyperthetical condition: in dependent clause	2004/China’s employment market	3	L3_04-005-18	The situation is, is not as good<Att:J> as what we<Excliustion_context> have imagined<H:Cog>, but<Cntr> I think<Booster:Cognition> in this case, it is asked for us<Excliustion_unclear> because students could<H:M_possibility> feel<Att:F> they could<H:M_Possibility> study harder<Att:J><Booster:Grade> when they study in college, they can<H:M_possibility> get more<Booster:Grade> knowledge. L3_04-005-…
Effective modality	Potentiality	Possibility can	expresing results from a hyperthetical condition: in dependent clause	2004/China’s employment market	3	L3_04-005-30	And the opportunity<Att:J> for the job will<B:M_Possibility> become larger<Att:J><Booster:Grade>, and this can<H:M_possibility> give the students of the college more<Booster:Grade> chance<Att:J> to get the job. L3_04-005-30
Effective modality	Potentiality	Possibility can	expresing results from a hyperthetical condition: in dependent clause	2005/Suggestions for Olympics	3	L3_05-012-07	The Olympics can<H:M_possibility> be seen as<Excliustion_Instruction> a real<B:Em> foundation of exhibit itself to the world<Excliustion_Instruction>. L3_05-012-07
Effective modality	Potentiality	Possibility can	expresing results from a hyperthetical condition: in dependent clause	2005/Suggestions for Olympics	3	L3_05-012-10	It said that<Attribution> foreign country come to Beijing to see the Beijing not<Negation> a modern, because modern city can<H:M_possibility> be seen everywhere<Booster:Generality>. L3_05-012-10
Effective modality	Potentiality	Possibility can	dynamic possibility	2004/China’s employment market	1	L1_04-005-28	Maybe they can get a higher degree in, in the future time. L1: 04-005-28
Effective modality	Potentiality	Possibility can	dynamic possibility	2006/Ban on firecrackers and fireworks	1	L1_06-055-11	maybe we can find another way to celebrate our Spring Festival L1: 06-055-11
Effective modality	Potentiality	Possibility can	dynamic possibility	2007/Pets or not	1	L1_07-001-21	First of all, the pets, maybe, is danger to the society, and it can harm the others around you. L1: 07-001-21
Effective modality	Potentiality	Possibility can	dynamic possibility	2004/China’s employment market	2	L2_04-005-10	I hope I can have the competence to enter, enter the bar. L2: 04-005-10
Effective modality	Potentiality	Possibility can	dynamic possibility	2004/China’s employment market	2	L2_04-005-10	I hope I can<H:M_Possibility> combine law and English together because now the employment market is in good need of this kind of talents[telents]. L2: 04-005-10
Effective modality	Potentiality	Possibility can	logical connection	2004/China’s employment market	2	L2_04-005-15	In regards to advantages, first of all, it[higher education] can<H:M_possibility> raise the national comprehensible qua ... quality of the citizens. L2: 04-005-15
Effective modality	Potentiality	Possibility can	logical connection	2007/Pets or not	2	L2_07-001-05	keep[ing] a pet can help to kill the, kill some physical and mental diseases such as a walk dog. (We can see a blind man when they come across the road, they will have difficulty.) L2: 07-001-05
Effective modality	Potentiality	Possibility can	logical connection	2007/Pets or not	2	L2_07-001-05	this kind of activity can benefit our family from all aspects L2: 07-001-05
Effective modality	Potentiality	Possibility can	logical connection	2007/Pets or not	2	L2_07-001-20	people pet cats and dogs can er can cultivate their, er affection L2: 07-001-20
Effective modality	Potentiality	Possibility can	logical connection	2007/Pets or not	2	L2_07-001-20	This[referring to taking a pet with precious cake(breed?)] can show their high level, high social levels L2: 07-001-20
Effective modality	Potentiality	Possibility can	logical connection	2004/China’s employment market	3	L3_04-038-08	The expansion of enrollment ... can help to ... eliminate the il illiteracy. L3: 04-038-08
Effective modality	Potentiality	Possibility can	logical connection	2005/Suggestions for Olympics	3	L3_05-012-03	It[referring to keeping environment clean] can give the good, er, impressions to the guests L3: 05-012-03
Effective modality	Potentiality	Possibility can	logical connection	2006/Ban on firecrackers and fireworks	1	L1_06-004-22	The fireworks can ... as we can<B:M_ability> see fireworks can<H:M_Possibility> cause a some environment er ... pollution, some pollutions L1: 06-004-22
Effective modality	Potentiality	Possibility can	logical connection	2003/Spaceship Columbia	1	L1_03-028-01	People will all have to dead, but one’s dead can be heavy as Mount Tai, or as light as a feather. L1: 03-028-01
Effective modality	Potentiality	Possibility can	logical connection	2007/Pets or not	2	L2_07-001-23	many people was injured by dogs, dogs bite which can cause dog disease. L2: 07-001-23
Effective modality	Potentiality	Possibility can	logical connection	2006/Ban on firecrackers and fireworks	3	L3_06-004-24	(firecrackers and fireworks is very dangerous.) It can... cause fire. (L3: 06-004-24)
Effective modality	Potentiality	Possibility can	logical connection	2003/Spaceship Columbia	1	L1_03-028-13	I think<B:Cog.> there are something<B:Gen.> can<H:M_possibility> be done to avoid <Att: App> this event to.L1_03-028-13
Effective modality	Potentiality	Possibility can	logical connection	2004/China’s employment market	1	L1_04-005-23	… and then this question can<H:M_possibility> be dealt with much<B:Gr.>more<Exclu.>better<Att:J><B:Gr.>. L1_04-005-23
Effective modality	Potentiality	Possibility can	logical connection	2007/Pets or not	1	L1_07-001-06	So pets can<H:M_Possibility> be to be a true<Booster:Grade> partner to humankinds. L1_07-001-06
Effective modality	Potentiality	Possibility can	logical connection	2007/Pets or not	1	L1_07-001-10	First, I think<Booster:Cognition> pets can<H:M_Possibility> be friends to some<Hedge:Grade>, maybe<H:M_Possibility>, lonely<Att:F> people. L1_07-001-10
Effective modality	Potentiality	Possibility can	logical connection	2007/Pets or not	1	L1_07-001-13	... breed a pets can<H:M_possibility> cost us<Addressing> a lot<Booster:Grade> L1_07-001-13
Effective modality	Potentiality	Possibility can	logical connection	2007/Pets or not	1	L1_07-001-15	For one thing, people of old ages can<H:M_Possibility> be benefit<Att:J> from keeping pets. L1_07-001-15
Effective modality	Potentiality	Possibility can	logical connection	2007/Pets or not	1	L1_07-001-15	keeping pets for children can<H:M_Possibility> teach them how to love<Att:F> the nature and love<Att:F> the animal, and give them a kind of duty, a kind of<Hedge:Grade> awareness of duty when they grown up. L1_07-001-15
Effective modality	Potentiality	Possibility can	logical connection	2007/Pets or not	1	L1_07-001-15	keeping pets can<H:M_Possibility> be also<B:Em> helpful<Att:J> to make the harmony<Att:F> and balanced development of nature world. L1_07-001-15
Effective modality	Potentiality	Possibility can	logical connection	2007/Pets or not	1	L1_07-001-21	.... Developing such close relationships<Att:F> with pets can<H:M_Possibility> get them away of warm<Att:F> relationships with others. L1_07-001-21
Effective modality	Potentiality	Possibility can	logical connection	2006/Ban on firecrackers and fireworks	2	L2_06-004-07	we need to preserve<Att:App> it and which can<B:M_ability> warm up the hay [heat?] atmosphere of the festival L2_06-004-07
Effective modality	Potentiality	Possibility can	logical connection	2007/Pets or not	2	L2_07-001-05	it is a beneficial<Att:J> way ... rather than harmful<Att:J> way, because keep pets can<H:M_possibility> help<Att:App> us<Addressing> to establish more<Booster:Grade> harmonious<Att:J> society to train the people to form a social and personal relation to the animal field. L2_07-001-03
Effective modality	Potentiality	Possibility can	logical connection	2007/Pets or not	2	L2_07-001-12	Keeping pets can<H:M_Possibility> give them a mental comfort<Att:F> and tension. L2_07-001-12
Effective modality	Potentiality	Possibility can	logical connection	2007/Pets or not	2	L2_07-001-20	it as[is] common to say that<Concurring> keeping pets, pet, cats and dogs, can<H:M_possibility> convert the environment. L2_07-001-20
Effective modality	Potentiality	Possibility can	logical connection	2007/Pets or not	2	L2_07-001-23	and many<Booster:Grade> pollutions of the city... can<H:M_Possibility>be avoid<Att:App> too L2_07-001-23
Effective modality	Potentiality	Possibility can	logical connection	2007/Pets or not	3	L3_07-001-02	keep the pet can<H:M_possibility>secure<Att:App> the children psychological development because it teaches the children how to care for<Att:F> others and how to appreciate<Att:F> life while helping them to cultivate<Att:App> strong<Booster:Grade> sense of responsibility<Att:F> ... L3_07-001-02
Effective modality	Potentiality	Possibility can	logical connection	2007/Pets or not	3	L3_07-001-08	And the second mine is this ... the part re ... breading, they can<possibility> increase<Att:App> the culture and the human nature towards the nature, not only<Negation> the human beings, but also<Cntr> the animals with the part of the earth. L3_07-001-08
Effective modality	Potentiality	Possibility can	logical connection	2007/Pets or not	3	L3_07-001-14	Third, keeping pets can<H:M_Possibility> bring the development of products or some<Hedge:Generality> dependent [development] L3_07-001-14
Effective modality	Potentiality	Possibility can	logical connection	2007/Pets or not	3	L3_07-001-14	and some pets like pet's doctor, pet's food, and pet's training, these industries can<H:M_Possibility> also<B:Em> bring a lot<Booster:Grade> to development of economic. L3_07-001-14
Effective modality	Potentiality	Possibility can	logical connection	2007/Pets or not	3	L3_07-024-04	So, it can<Possibility>... do good<Att:J> for them heal ... , for their health. L3_07-024-04
Effective modality	Potentiality	Possibility can	logical connection	2007/Pets or not	2	L2_07-001-09	[pet dog and pet cats] they can<B:M_ability> help people ... and give them entertainments L2: 07-001-09
Effective modality	Potentiality	Possibility can	logical connection	2006/Ban on firecrackers and fireworks	1	L1_06-004-22	Because fireworks can<B:M_ability> definitely raise the Spring Festival atmosphere L1: 06-004-22
Effective modality	Potentiality	Possibility can	logical connection	2004/China’s employment market	1	L1_04-005-29	Er higher education can<B:M_ability> assure you to get a better job, L1: 04-005-29
Effective modality	Potentiality	Possibility can	rhetorical questions	2003/Spaceship Columbia	2	L2_03-020-04	without life, how can we explore the universe, how can we develop the country and how can we, how how can we try out[our] best to help the mankind? L2: 03-020-04
Effective modality	Potentiality	Possibility can	rhetorical questions	2003/Spaceship Columbia	2	L2_03-020-04	without life, how can we explore the universe, how can we develop the country and how can we, how how can we try out[our] best to help the mankind? L2: 03-020-04
Effective modality	Potentiality	Possibility can	rhetorical questions	2003/Spaceship Columbia	2	L2_03-020-04	without life, how can we explore the universe, how can we develop the country and how can we, how how can we try out[our] best to help the mankind? L2: 03-020-04
Effective modality	Potentiality	Possibility can	rhetorical questions	2007/Pets or not	3	L3_07-001-02	How can the bustling city people afford that? L3: 07-001-02
Effective modality	Potentiality	Possibility can	to emphasis	2003/Spaceship Columbia	3	L3_03-020-21	They sacrificed criace the material life ... for us, and what we can<B:M_ability> do is support them. L3: 03-020-21
Effective modality	Potentiality	Possibility can	to emphasis	2004/China’s employment market	2	L2_04-005-04	Only in this way can<H:M_possibility> they be compitive in the, in the market. L2: 04-005-04
Effective modality	Potentiality	Possibility can	to emphasis	2004/China’s employment market	2	L2_04-005-04	only in this win[way] can<H:M_possibility> our country ... Become … more developed. L2: 04-005-04
Effective modality	Potentiality	Possibility can	to emphasis	2004/China’s employment market	3	L3_04-005-22	Just only five percent students can<H:M_possibility> er receive the er the university education. L3: 04-005-22
Effective modality	Potentiality	Possibility can	to emphasis	2004/China’s employment market	3	L3_04-038-07	only a few of the graduates can<H:M_possibility> ... get the job ... they want to get. L3: 04-038-07
Effective modality	Potentiality	Possibility can	to emphasis	2003/Spaceship Columbia	1	L1_03-028-09	Only then .. we can develop ... in a new stage. L1: 03-028-09
Effective modality	Potentiality	Possibility can	could in result adverbial clause	2004/China’s employment market	1	L1_04-005-02	For example, we<exclu. context> are English majors, so we<exclu. context>could<H:M_Possibility> find the job and find the company who needs<Att: App> the English mostly<B:Gr.>.L1_04-005-02
Effective modality	Potentiality	Possibility can	could for dynamic possibility	2004/China’s employment market	1	L1_04-005-02	So which could<H:M_Possibility> make us<exclu. context> a qualified<Att:J> for all kinds of<B:Gr>job. L1_04-005-02
Effective modality	Potentiality	Possibility can	could for dynamic possibility	2004/China’s employment market	1	L1_04-005-02	For, for example, we<exclu. unclear>could<H:M_Possibility> make further study<exclu. FE>.L1_04-005-02
Effective modality	Potentiality	Possibility can	could for dynamic possibility	2006/Ban on firecrackers and fireworks	1	L1_06-004-19	so I think<Booster:Cognition> to celebrate Spring Festivals, we<Addressing> can<B:M suggestion> use some<H:Gen> replacement like electronic fireworks. It could<H:M ability> also<B:Em> flash without<Negation> fire. L1_06-004-19
Effective modality	Potentiality	Possibility can	could for dynamic possibility	2006/Ban on firecrackers and fireworks	1	L1_06-055-07	... to give them various forms and the harms to set firecrackers and fireworks during their Spring Festival,... or through the media or advertisement ... to let the citizens to know<Booster:Cognition> that,... the various forms of[ damage that,... setting firecrackers and fireworks could<H:M_Possibility>cause. L1_06-055-07
Effective modality	Potentiality	Possibility can	could in adverbial clause	2005/Suggestions for Olympics	2	L2_05-012-02	we<exclu. context> should<H:M_obligation> improve<Att:App> the English or, and other foreign languages for that we<exclu. context> could<H:M ability> communicate ... with the foreign sports, referees and, foreign sports fans, who come to China to attend the Olympic Games. L2_05-012-02
Effective modality	Potentiality	Possibility can	could for emphasis + only	2005/Suggestions for Olympics	2	L2_05-012-02	And only do this could<H:M ability> we<exclu. context> offer<Att:App> a best quality<Att:J> and program ... both of TV and radio to the people<exclu. context> who couldn't<H:M_possibility><Negation> come to China, who ... couldn't<H:M_possibility><Negation> come to attend … the Olympic Games. L2_05-012-02
Effective modality	Potentiality	Possibility can	could for dynamic possibility	2004/China’s employment market	3	L3_04-005-18	I think<Booster:Cognition> it is the right for everybody<Booster:Generality> that … they could<H:M_possibility> study in college. L3_04-005-18
Effective modality	Potentiality	Possibility can	could in result adverbial clause	2004/China’s employment market	3	L3_04-005-18	Liking in the western countries, they have more<Booster:Grade> talents, they have more<Booster:Grade> students who graduate from college, so they could <H:M_possibility> establish their country well<Att:J> than us<Excliustion_context>. L3_04-005-18
Effective modality	Potentiality	Possibility can	could in result adverbial clause	2004/China’s employment market	3	L3_04-005-18	First, therefore, we<Excliustion_context> need<Att:App> more<Booster:Grade> students studying in the college, then they could<H:M ability> contribute to<Att:App> the country. L3_04-005-18
Effective modality	Potentiality	Possibility can	could for dynamic possibility	2004/China’s employment market	3	L3_04-005-18	The situation is, is not as good<Att:J> as what we<Excliustion_context> have imagined<H:Cog>, but<Cntr> I think<Booster:Cognition> in this case, it is asked for us<Excliustion_unclear> because students could<H:M_possibility> feel<Att:F> they could<H:M_Possibility> study harder<Att:J><Booster:Grade> when they study in college, they can<H:M_possibility> get more<Booster:Grade> knowledge. L3_04-005-…
Effective modality	Potentiality	Possibility can	could, expresing results from a hyperthetical condition: in main clause	2004/China’s employment market	3	L3_04-005-22	two or three years later, if they get the graduate MA degrees, they must<Excliustion_BS.>they, ... they should<Excliustion_BS.> ... they could<H:M_possibility> found a good<Att:J> job. L3_04-005-22
Effective modality	Potentiality	Possibility can	could for dynamic possibility	2005/Suggestions for Olympics	3	L3_05-012-22	that could<H:M_Possibility> … promoted<Att:App> our culture into the world … L3_05-012-22
Effective modality	Potentiality	Possibility can	could for dynamic possibility	2006/Ban on firecrackers and fireworks	3	L3_06-004-25	All of<Booster:Generality> these things... could<H:M_Possibility> ... makea true festival atom ... mosphere. L3_06-004-25
Effective modality	Potentiality	Possibility can	could for dynamic possibility	2006/Ban on firecrackers and fireworks	3	L3_06-004-25	It could<H:M_Possibility> produce waste gas and it could<H:M_Possibility> also<B:Em> produce noises<Att:J> …during the festivals. L3_06-004-25
Effective modality	Potentiality	Possibility can	could for dynamic possibility	2006/Ban on firecrackers and fireworks	3	L3_06-004-25	It could<H:M_Possibility> produce waste gas and it could<H:M_Possibility> also<B:Em> produce noises<Att:J> …during the festivals. L3_06-004-25
Effective modality	Potentiality	Suggestion can	we can (as an organization)	2007/Pets or not	2	L2_07-001-27	First of all, we can<B:M suggestion> give ID card for every pet… we can<B:M suggestion> give these pets health test and we can<B:M suggestion> make them very healthy and clean and no harm for human. So for this kind of pets, we can<B:M suggestion> give them ID cards. L2: 07-001-27
Effective modality	Potentiality	Suggestion can	we can (as an organization)	2007/Pets or not	2	L2_07-001-27	First of all, … we can<B:M suggestion> give these pets health test and we can<B:M suggestion> make them very healthy and clean and no harm for human. So for this kind of pets, we can<B:M suggestion> give them ID cards. L2: 07-001-27
Effective modality	Potentiality	Suggestion can	we can (as an organization)	2007/Pets or not	2	L2_07-001-27	First of all… and we can<B:M suggestion> make them very healthy and clean and no harm for human. ... L2: 07-001-27
Effective modality	Potentiality	Suggestion can	we can (as an organization)	2007/Pets or not	2	L2_07-001-27	First of all… So for this kind of pets, we can<B:M suggestion> give them ID cards. L2: 07-001-27
Effective modality	Potentiality	Suggestion can	we can (as an organization)	2004/China’s employment market	3	L3_04-038-08	I think we can<B:M suggestion> do from ... many aspects. L3: 04-038-08
Effective modality	Potentiality	Suggestion can	we can (as an organization)	2006/Ban on firecrackers and fireworks	3	L3_06-004-03	I think we can<B:M suggestion> let people use the firecrackers and fireworks for the first two days of the Chinese, of their traditional Chinese ... Spring Festival L3: 06-004-03
Effective modality	Potentiality	Suggestion can	we can (as an organization)	2006/Ban on firecrackers and fireworks	1	L1_06-004-22	So if I ...arrange ... this work, then after people ...celebrate these festival,... we can<B:M_suggestion> deal with ...the things left in those in those areas that the fireworks are fired. L1: 06-004-22
Effective modality	Potentiality	Suggestion can	an organization can	2004/China’s employment market	2	L2_04-005-12	I think our country can<B:M suggestion> provide more opportunity more job opportunity to, to the students er in order to ... catch our that's, that's of the expansioned[expansion] expansion of involv ... involvement of us university students. L2: 04-005-12
Effective modality	Potentiality	Suggestion can	an organization can	2006/Ban on firecrackers and fireworks	2	L2_06-004-16	government can<B:M suggestion> er, open some places where in the Spring Festival to allow people to er, have a firecrackers and fireworks. L2: 06-004-16
Effective modality	Potentiality	Suggestion can	an organization can	2006/Ban on firecrackers and fireworks	3	L3_06-004-23	So government should give us rital place and citizens can<B:M allowing> do firecrackers and fireworks and government can<B:M suggestion> make some facilities that can<B:M_ability> um ... protect people safety and environment. L3: 06-004-23
Effective modality	Potentiality	Suggestion can	an organization can	2006/Ban on firecrackers and fireworks	3	L3_06-004-23	I think it is more important that factories sell quite fired firecrackers and fireworks, so government can<B:M suggestion> put enough test, tests for firecrackers and fireworks. L3: 06-004-23
Effective modality	Potentiality	Suggestion can	we can (as the public)	2006/Ban on firecrackers and fireworks	1	L1_06-004-19	And during the usage of fireworks, many accidents are always happens. so I think to celebrate Spring Festivals, we can<B:M suggestion> use some replacement like electronic fireworks. L1: 06-004-19
Effective modality	Potentiality	Suggestion can	we can (as the public)	2006/Ban on firecrackers and fireworks	1	L1_06-004-19	furthermore we have many elements of celebrating spring festivals, like going out with family members to other places ... and we can sing er we can<B:M suggestion> sing songs together, dance together and especially watching the Spring Festival Gala. L1: 06-004-19
Effective modality	Potentiality	Suggestion can	we can (as the public)	2006/Ban on firecrackers and fireworks	1	L1_06-055-09	So I suggest that we can<B:M suggestion> offer some special places for the, er, using of firecrackers and fireworks. L1: 06-055-09
Effective modality	Potentiality	Suggestion can	we can (as the public)	2007/Pets or not	1	L1_07-001-15	We can<B:M suggestion> breed them in a proper way, so that we can<H:M_Possibility> not olny avoid the troubles by them but also enjoy the good times we spent with them. L1: 07-001-15
Effective modality	Potentiality	Suggestion can	we can (as the public)	2003/Spaceship Columbia	2	L2_03-020-19	"What we can<B:M_ability> do ... toooo the whole ... human ... beings?" Maybe ... we can<B:M suggestion> work hard to contribute in different fields. L2: 03-020-19
Effective modality	Potentiality	Suggestion can	we can (as the public)	2003/Spaceship Columbia	2	L2_03-020-22	I think that, uhm, especially as for our college students, we could we can<B:M suggestion> learn something, from the seven astronauts. L2: 03-020-22
Effective modality	Potentiality	Suggestion can	we can (as the public)	2003/Spaceship Columbia	2	L2_03-020-22	I think that, uhm, especially as for our college students, we could we can<B:M suggestion> learn something, uhm from the seven astronauts. Uhm, 'cause we can<ungrammatical> use as a hope of the country, we can<B:M suggestion> use our, er knowledge, ability, skills and, er and our determinations to serve our, to serve uhm our company…L2: 03-020-22
Effective modality	Potentiality	Suggestion can	we can (as the public)	2004/China’s employment market	2	L2_04-005-03	in order to, lighten the stress of the society, we can<B:M suggestion> find ... those solutions such as some of the graduate, students could seek their further education after graduation… L2: 04-005-03
Effective modality	Potentiality	Suggestion can	we can (as the public)	2006/Ban on firecrackers and fireworks	2	L2_06-004-18	Of course, we also can<B:M suggestion> find, invent some other forms to celebrate the Spring Festival ... and increase the atmosphere of Spring Festival. L2: 06-004-18
Effective modality	Potentiality	Suggestion can	we can (as the public)	2006/Ban on firecrackers and fireworks	2	L2_06-004-29	Second, during the Spring Festival, we can<B:M suggestion> tell the district mayors that ... they should arrange ... a place to the peoples. L2: 06-004-29
Effective modality	Potentiality	Suggestion can	we can (as the public)	2003/Spaceship Columbia	2	L2_03-020-09	we<Addressing> can<Suggestion> continue to put some efforts in this area, and follow their steps to be so<B:Em> brave<exclu. topic> L2_03-020-09
Effective modality	Potentiality	Suggestion can	you can (as an individual)	2004/China’s employment market	1	L1_04-005-23	Er there is no differences between jobs. If ... you like to do the work, if the work leads[needs] you, you can<B:M suggestion just try it. L1: 04-005-23
Effective modality	Potentiality	Suggestion can	you can (as an individual)	2004/China’s employment market	1	L1_04-005-29	if you know what you will be in the future, you can<B:M suggestion> try your best to get all the er, all the... all the things that needed in your future's job. L1: 04-005-29
Effective modality	Potentiality	Suggestion can	you can (as an individual)	2004/China’s employment market	2	L2_04-005-11	although there are ... more and more university graduates, you can<B:M suggestion> master the professional skills, and, and do a and practice yourself and practice yourself in er in ask in, in your spare times… L2: 04-005-11
Effective modality	Potentiality	Suggestion can	you can (as an individual)	2004/China’s employment market	2	L2_04-005-12	if you know what you would like to do, you can strong, you can<B:M suggestion> develop yourself in this points, and then in this way you can<H:M_possibility> have a strong er, strong points in the in employment market. L2: 04-005-12
Effective modality	Potentiality	Suggestion can	you can (as an individual)	2007/Pets or not	2	L2_07-001-07	If you have ...children in your house ... maybe you can<B:M suggestion> try to let them ... keep pets. L2: 07-001-07
Effective modality	Potentiality	Suggestion can	we can (as a specific group)	2003/Spaceship Columbia	3	L3_03-020-07	I always think that ...we can<B:M suggestion> make research by setting spaceship with no man in it, and it can<B:M_ability> work automatically and accurately. L3: 03-020-07
Effective modality	Potentiality	Suggestion can	a specific group can	2004/China’s employment market	1	L1_04-005-05	if they[referring to job-hunting college graduates] are er pioneering and enterprising enough, they can<B:M suggestion> go to the western regions and to demonstrate their abilities as well as to explore their potentialities. L1: 04-005-05
Effective modality	Potentiality	Suggestion can	a specific group can	2004/China’s employment market	1	L1_04-005-27	They[referring to job-hunting college graduates] don't er just have to look into those foreigner, foreign-ven ... -ventured er companies, they can<B:M suggestion> also look at state-owned factories er and some other places for employment. L1: 04-005-27
Effective modality	Potentiality	Suggestion can	it could	2006/Ban on firecrackers and fireworks	1	L1_06-004-08	I think<Booster:Cognition>…, it could<H:M suggestion> be cancelled ban<Excluded_ungrammatical> and we want our little child don't mean to know the firecrackers and fireworks[fireworkers] only from TV or from the pictures<Excluded_ ungrammatical>. L1_06-004-08
Effective modality	Potentiality	Suggestion can	3rd person could	2004/China’s employment market	2	L2_04-005-03	in order to<Att:App>, lighten the stress<Att:J> of the society<Booster:Generality>, we<Addressing> can<B:M suggestion> find ... those solutions such as some of<H:Gen> the graduate students could<H:M suggestion>, seek their further education after graduation (接下句) L2_04-005-03
Effective modality	Potentiality	Suggestion can	3rd person could	2004/China’s employment market	2	L2_04-005-03	and some of<H:Gen> them, if they have the financial support they could<H:M_Possibility> go abroad to ... to study abroad for some<H:Gen> years. L2_04-005-03
Effective modality	Potentiality	Suggestion can	3rd person could	2004/China’s employment market	2	L2_04-005-03	and others could<H:M_Possibility>find a better<Att:J><Booster:Grade> job in the, employment market. L2_04-005-03
Effective modality	Potentiality	Suggestion can	we could (as an organization)	2004/China’s employment market	2	L2_04-005-09	so in the high college and university we<Addressing> could<H:M suggestion> have fewer<Hedge:Grade> students than before but<Cntr> better<Att:J><Booster:Grade> qualities L2_04-005-09
Effective modality	Potentiality	Suggestion can	we could (as an organization)	2004/China’s employment market	2	L2_06-004-16	I think<Booster:Cognition> the best<exclu. BS.> way, the best method is not to lift the ban<exclu. Instru.> totally, but<Cntr> instead<Cntr> we<Addressing> could<H:M suggestion> lift the banned<exclu. Instru.>...to some degree<Hedge:Grade>. L2_06-004-16
Effective modality	Potentiality	Suggestion can	we could (as the public)	2006/Ban on firecrackers and fireworks	3	L3_06-004-02	we also<B:Em> could<H:M suggestion> have the sout [sound] of the fireworkers through the tape recorders L3_06-004-02
Effective modality	potentiality	permisssion can	people/citizens can	2004/China’s employment market	1	L1_04-005-01	We have to enlarge the people who can<B:M allowing> get higher education. L1: 04-005-01
Effective modality	potentiality	permisssion can	people/citizens can	2004/China’s employment market	1	L1_04-005-01	Nowadays, more and more people can<B:M allowing> come to university or college to get some ... education. L1: 04-005-01
Effective modality	potentiality	permisssion can	people/citizens can	2006/Ban on firecrackers and fireworks	2	L2_06-004-07	And also um, we will um give a limit[limited] area which is far from er the business center er er that people can<B:M allowing> fire these things there and they can<B:M allowing> enjoy them at the Spring Festival. L2: 06-004-07
Effective modality	potentiality	permisssion can	people/citizens can	2006/Ban on firecrackers and fireworks	2	L2_06-004-16	And in these public places where people can<B:M allowing> have er, er, firecrackers and fireworks, er, the Spring, Spring Festival's atmosphere can be more er, er ... more, can<H:M_possibility> be in a in a a harmony. L2: 06-004-16
Effective modality	potentiality	permisssion can	people/citizens can	2006/Ban on firecrackers and fireworks	2	L2_06-004-28	They ... they allow the citizens of Beijing to use firecrackers and fireworks during Spring, Spring time Spring Festival time, however, only in restricted area and time. For example, they use er they can<B:M allowing> only use them in the er ... er outskirts of Beijing, not in the downtown street, downtown res ... restrict. L2: 06-004-28 同作者28
Effective modality	potentiality	permisssion can	people/citizens can	2006/Ban on firecrackers and fireworks	2	L2_06-004-29	And I think in that place[referring to a designated location for fireworks display], all the people can<B:M allowing> get together ... to enjoy the different fireworks. L2: 06-004-29
Effective modality	potentiality	permisssion can	people/citizens can	2006/Ban on firecrackers and fireworks	3	L3_06-004-23	So government should give us rital place and citizens can<B:M allowing> do firecrackers and fireworks… L3: 06-004-23
Effective modality	potentiality	permisssion can	people/citizens can	2006/Ban on firecrackers and fireworks	3	L3_06-004-24	I think the government should allow firecrackers and fireworks played in a limit place and limited time. For example, people can<B:M allowing> play this in a ... place where is little far from the central of the city. L3: 06-004-24
Effective modality	potentiality	permisssion can	we can	2005/Suggestions for Olympics	2	L2_05-012-19	The basic principle should be obey. For example, we can<B:M allowing> go through the road if... the walk traffic light is ...light on. L2: 05-012-19
Effective modality	potentiality	permisssion can	you can	2006/Ban on firecrackers and fireworks	2	L2_06-004-28	And also you can<B:M allowing> only use them in a restricted time er period. L2: 06-004-28
Effective modality	potentiality	permisssion can	3rd person subject can	2006/Ban on firecrackers and fireworks	3	L3_06-004-23	However, when someday I become an old woman, I can<H:M_possibility> also hope for watching for firecrackers and fireworks, because my child are making ways, so I hope firecrackers and fireworks can<B:M allowing> do during the spring festival. L3: 06-004-23
Effective modality	potentiality	permisssion can	people/citizens can	2006/Ban on firecrackers and fireworks	2	L2_06-004-07	and they can<B:M allowing> enjoy<Att:F> them at the Spring Festival L2_06-004-07
Effective modality	potentiality	permisssion can	we can	2006/Ban on firecrackers and fireworks	3	L3_06-004-24	in some<Hedge:Generality> places ... far from the central ... of the city ... , we<Addressing> can<H:M_Possibility> also<B:Em> enjoy<Att:F> the ... happy<Att:F> time of the traditional<Att:J> ... new year's celebration. L3_06-004-24
Effective modality	potentiality	permisssion can	people/citizens can	2007/Pets or not	1	L1_07-001-10	But I think, er ... maybe for some people, their ... er, people can<B:M allowing> breeds pet animals at home. L1: 07-001-10
Effective modality	potentiality	permisssion can	people/citizens can	2007/Pets or not	1	L1_07-001-19	Thirdly, cats and dogs, I mean, pets, they, they are friends of our human beings, you know, especially for old people, they often feel lonely and live alone, therefore, they can<B:M allowing> choose to keep a, keep a pet and bring them many pleasure. L1: 07-001-19
Effective modality	potentiality	permisssion can	people/citizens can	2007/Pets or not	3	L3_07-001-22	Also, in my opinion er in the large cities, maybe people can<B:M allowing> keep the pets in their house. L3: 07-001-22
Effective modality	potentiality	permisssion can	people/citizens can	2007/Pets or not	3	L3_07-001-26	people can see the pets dogs and cats as their friends, especially for some olds and weak people and children. L3: 07-001-26
Effective modality	potentiality	permisssion can	we can	2005/Suggestions for Olympics	3	L3_05-012-08	Everyone ...look forward to giving a good appearance to the world,... so we can say that... many, all Chinese wa... was tried their best...to hold for the Olympics Games, as... everyone was concerned with progress. L3: 05-012-08
Effective modality	potentiality	permisssion can	we can	2006/Ban on firecrackers and fireworks	3	L3_06-004-24	On the other hand, for a big city, ... the traditional new year is also very important, so it cannot lack of firecrackers...and fireworks. So either a big city or other places, ... we can<B:M allowing> play them but in a very safety way ... L3: 06-004-24
Effective modality	potentiality	permisssion can	you can	2007/Pets or not	2	L2_07-001-23	In my point of view you can<B:M allowing> keep a pet but keep it at your heart. L2: 07-001-23
Effective modality	potentiality	permisssion can	you can	2006/Ban on firecrackers and fireworks	3	L3_06-004-21	In the empty, you can<B:M allowing> fire what you want L3: 06-004-21
Effective modality	potentiality	permisssion can	3rd person subject can	2006/Ban on firecrackers and fireworks	3	L3_06-004-23	Many children like Spring Festival just because they can<B:M allowing> make firecrackers. L3: 06-004-23
Effective modality	potentiality	permisssion can	3rd person subject can	2007/Pets or not	3	L3_07-024-04	(when they ... keep ... a dog or an animal, they will feel ... very happy ...) Also, they can<B:M allowing> ...take them after ... to the garden to have a walk. It's just like do some exercise. L3: 07-024-04
Effective modality	potentiality	permisssion can	3rd person subject can	2007/Pets or not	1	L1_07-001-15	For these old people, they lived lonely and they thought that nobody cares about them. In this time, we can<B:M_ability> find out how cats and dogs works, for them cats and dogs are friends of them and partner of them. They can<B:M allowing> spend a good time and spent their lonely times with cats and dogs.
