# Supplementary material for: Stance modals in Chinese EFL learners’ monologue tasks: A corpus-based study
Source: PLoS One. 2026 Apr 24;21(4):e0347841. doi: 10.1371/journal.pone.0347841 (PMC13108803; doi:10.1371/journal.pone.0347841)
Supplement: S2 Table — This table lists the frequency and types of stance modals used by native speakers. (XLSX) [file pone.0347841.s002.xlsx]

## Sheet: Sheet1 NS_Epistemicity
Categories	Type	Topic	Speaker	Marker	Marker context
Epistemic Modality	Boosters	Getting married on campus	A_H	necessarily	if you<Address> love<Att:F> someone<Generality>, very<Booster> much<Booster>, and you<Address> would<HM> decide<B:Cog> to marry him, I guess<H:Cog>, there is not<Negation> necessarily<BM> a reason to wait. (A_H)
Epistemic Modality	Boosters	Renting an apartment off campus	E_H	necessarily	And I think<B:Cog> if the school has a great<Att:J> community atmosphere, I don’t<Negation> know<B:Cog> if it’s necessarily<BM> the best thing because I think<B:Cog> it’s really<B:Em> important<Att:J> to be involved with Davidson programs and students and live among them.
Epistemic Modality	Boosters	Getting married on campus	J_A_1	necessarily	I probably<HM> wouldn’t <HM> but<Cntr> I don’t<Negation> think<B:Cog> that means it’s necessarily<BM> wrong<Att:J> for any<Generality>one else. (J_A_1)
Epistemic Modality	Boosters	Electronic dictionaries	K_H	necessarily	and you know<Ccr>, you know<Ccr> the United States is not<Negation> a [silly?] country known for, um, its desire to, um, learned and know<B:Cog> other cultures necessarily<BM>. (K_H)
Epistemic Modality	Boosters	Electronic dictionaries	K_H	necessarily	The question does make me<Personality> wonder why it’s just<B:Em> among college students, um, and I am surprised that it’s not<Negation> necessarily<BM> trend of our<Address> students here. (K_H)
Epistemic Modality	Boosters	Renting an apartment off campus	M_UD	necessarily	And just<B:Em> you know<Ccr>, not<Negation> being they could<HM> just<B:Em> possibly not<Negation> feel connected to people<Generality> on campus so that really<B:Em> it is not<Negation> necessarily<BM> the case. (M_UD)
Epistemic Modality	Boosters	Renting an apartment off campus	P_A	necessarily	My<Address> opinion<Personalization> on college students’ renting apartments outside of campus is that it’s a necessary<BM> thing. (P_A)
Epistemic Modality	Boosters	Renting an apartment off campus	G_H	necessarily	I get to go to their house and hang out so I get the benefits<Att:J> of having being off the campus whenever<Generality> I want<Att:F>,(G_H) but<Cntr> not<Negation> necessarily<HM>, I live on campus which is good<Att:J>. (G_H)
Epistemic Modality	Boosters	Renting an apartment off campus	S_EC	necessarily	If there is a reason why students should<HM> not<Negation> be on campus, like a physical, a condition maybe<HM> not<Negation> necessarily<BM> physical, but<Cntr> then any<Generality> condition that would<HM> prevent them from<Att:App> wanting to<Att:F> live on campus, social or, um, medical (S_EC)
Epistemic Modality	Boosters	Renting an apartment off campus	A_UD	necessary	they weren’t<Negation> able actually<B:Em> to house all<Booster> their students, it would<HM> be necessary<BM> to have students rent apartments off campus or houses (A_UD)
Epistemic Modality	Boosters	Electronic dictionaries	K_H	necessary	And I wish that I just<B:Em> knew what it meant but<Cntr> it don’t<Negation> necessary<BM> to feel comfortable asking. (K_H)
Epistemic Modality	Boosters	Electronic dictionaries	N_RE	necessary	I think<B:Cog> in college, electronic dictionaries maybe<HM> are not<Negation> necessary<BM> since the purpose of learning a language is to be able to learn it properly and to be able to use it structurally in sentences. (N_RE)
Epistemic Modality	Boosters	Renting an apartment off campus	P_A	necessary	I think<B:Cog> in Davison College it is not<Negation> necessary<BM> to do because we<Add> do<B:Em> offer the senior apartments on campus and those actually<B:Em> act as any<Generality> apartment off campus would<HM> with: Single rooms, large living area, kitchen, a bathroom, shower or that kind of<Hedge> stuff right<B:Em> there. (P_A)
Epistemic Modality	Boosters	Getting married on campus	S_CL	necessary	I mean these are the things that…that are practical<Att:J> and necessary<BM> part of living life (S_CL)
Epistemic Modality	Boosters	Renting an apartment off campus	S_EC	necessary	I think<B:Cog> it’s better<Booster><Att:J> for all<Generality> students be on campus, because that, um, gives the student the feeling<H:Cog> of living with people<Generality>, experience of living with people<Generality>, and being able <Att:App> contact with students whenever<Generality> necessary<BM>, and whenever<Generality> they want to<Att:F>. (S_EC)
Epistemic Modality	Boosters	Getting married on campus	A_H	will	They don’t<Negation> really<B:Em> think<B:Cog> that anyone<Generality> who comes here will<BM> be married. (A_H)
Epistemic Modality	Boosters	Renting an apartment off campus	A_UD_1	will	And you<Address>’ll<BM> be allowed to<Att:App> have your<Address> own<B:Em> room, but<Cntr> you<Address> still<B:Em> have to<BM> do some<Hedge> sharing of the kitchen, bathrooms. (A_UD_1)
Epistemic Modality	Boosters	Renting an apartment off campus	A_UD_1	will	the apartments will<BM> teach independence<Att:J> because you<Address> have to<BM> pay your<Address> own<BM> bills, and make your<Address> own<BM> food. (A_UD_1)
Epistemic Modality	Boosters	Renting an apartment off campus	A_UD_1	will	But<Cntr> that will<BM> probably<HM> be difficult<Att:J>.(A_UD_1)
Epistemic Modality	Boosters	Renting an apartment off campus	A_UD_1	will	You<Address>‘ll<BM> probably<HM> have to<BM> have a car because you<Address> live outside off campus (A_UD_1)
Epistemic Modality	Boosters	Renting an apartment off campus	A_UD_1	will	But<Cntr> you<Address> will<BM> also<B:Em> save money by not<Negation> spending it on room and board at the college. (A_UD_1)
Epistemic Modality	Boosters	Renting an apartment off campus	A_UD	will	cause I’m not<Negation> sure<H:Cog> if you<Address>‘ll<BM> really<B:Em> get any<Generality> type of sleep over the weekends. (A_UD)
Epistemic Modality	Boosters	Renting an apartment off campus	A_UD	will	But<Cntr> if you<Address> don’t<Negation> have a meal plan, you<Address>‘ll<BM> probably<HM> get to do shopping and cook your<Address> own<B:Em> food (A_UD)
Epistemic Modality	Boosters	Getting married on campus	D_A	will_I will	I just<B:Em> know<B:Cog> that in my<Address> experience it’s just<B:Em> inconceivable<Att:J> that I will<BM> get married in college because I have never<Generality> been in a relationship that I could<HM> go toward marriage. (D_A)
Epistemic Modality	Boosters	Electronic dictionaries	E_UD	will	The technology will<BM> increase. (E_UD)
Epistemic Modality	Boosters	Renting an apartment off campus	E_A	will	and actually<B:Em> some<hedge> campuses make you<Address>, or they don’t<Negation> guarantee that you<Address>‘ll<BM> have housing (E_A)
Epistemic Modality	Boosters	Renting an apartment off campus	E_A	will_I will	But<Cntr> I think<B:Cog> I realized for me<Personality> it was just<B:Em> a lot<Booster> more<Booster> stretching to live on campus and to realize that<H:Cog> I will<BM> have the rest of my<Address> life to live off campus and the rest of my<Address> life to be independent<Att:J> and explore. (E_A)
Epistemic Modality	Boosters	Renting an apartment off campus	G_AT	will_I will	But<Cntr> I will<BM> talk about my<Address> experience renting apartments outside the college campus where I will<BM> live in a house with five college students. (G_AT)
Epistemic Modality	Boosters	Getting married on campus	J_A_1	will	You<Address> will<BM> live together. (J_A_1)
Epistemic Modality	Boosters	Getting married on campus	J_A	will	I’ve been probably<HM> will<BM> not<Negation> get married(J_A)
Epistemic Modality	Boosters	Electronic dictionaries	J_M	will	you<Address> feel liking something up on mind that if you<Address> don’t<Negation> understand railway click on links that will<BM> help you<Address>, the same was not<Negation> just<B:Em> on trains in lingual. (J_M)
Epistemic Modality	Boosters	Renting an apartment off campus	K_CHM	will	sometimes<Hedge:Frequency>, you know<Ccr>, my<Address> roommate will<BM> come in, like at 3 o’clock in the morning (K_CHM)
Epistemic Modality	Boosters	Renting an apartment off campus	K_CHM	will	so if you<Address> get an apartment, you know<Ccr>, within the walking distance of campus, I think<B:Cog> that will<BM> be pretty good<Att:J> (K_CHM)
Epistemic Modality	Boosters	Renting an apartment off campus	K_CHM	will	I think<B:Cog> it will<BM> be great<Att:J>. I like privacy. (K_CHM)
Epistemic Modality	Boosters	Electronic dictionaries	K_H	will	I would<HM><HM> say<H:Cog><H:Cog> that I think<B:Cog> it’s incredible trend that in a sense that when anyone<Generality>, um, can<allowing> develop something<Generality> that will<BM> help them, um, learn any<Generality> answer to the questions, pretty<Booster> much<Booster> immediately, that’s incredible. (K_H)
Epistemic Modality	Boosters	Getting married on campus	K_RE	will	My<Address> good<Att:J> friend just<B:Em> got engaged last week and he is in junior and, um, he will<BM> be getting married at the Christmas break so he will be there, um, he will be a married college student [修改语料库] for a year and a half. (K_RE)
Epistemic Modality	Boosters	Renting an apartment off campus	L_UD	will	But<Cntr> right now I don’t<Negation> think<B:Cog> it will<BM> be weird<Att:F> not<Negation> to be on campus all<Booster> the time because I like<Att:F> being able to just<B:Em> kind of<Hedge> walking around and finding the people<Generality> that you know<Ccr> all over the place. (L_UD)
Epistemic Modality	Boosters	Renting an apartment off campus	L_UD	will	But I mean I guess when you<Address> get older, I’m sure you<Address> will<BM> get a little tired on such a small campus, or any<Generality> campus. (L_UD)
Epistemic Modality	Boosters	Renting an apartment off campus	L_UD	will	But<Cntr> I do<B:Em> think<B:Cog> because if you<Address> are a little<Hedge> secluded<Att:F>, you<Address> will<BM> just<B:Em> I don’t<Negation> know<B:Cog> maybe<HM> not<Negation> feel like<H:Cog> as much<Booster> a part of your<Address> college campus all the time. (L_UD)
Epistemic Modality	Boosters	Renting an apartment off campus	L_UD	will_I will	And so I don’t<Negation> know<B:Cog> I think<B:Cog> I will<BM> get over that there, and I want to<Att:F> be more<Booster> connected to like general campus life. (L_UD)
Epistemic Modality	Boosters	Renting an apartment off campus	L_UD	will	So, I don’t<Negation> know<B:Cog> we<Add> will<BM> see<H:Cog> what I think<B:Cog> in a few years. (L_UD)
Epistemic Modality	Boosters	Renting an apartment off campus	L_UD	will	I guess<H:Cog> people<Generality> will<BM> have a nice<Att:J> break from such<B:Em a tiny<Att:J> college living off campus, having an apartment or something<Hedge>. (L_UD)
Epistemic Modality	Boosters	Getting married on campus	P_A	will	Some of the more<Booster> of a conservative<Att:J> Christian school where it is just<B:Em> kind of<Hedge> understanding that<H:Cog> you<Address> will<BM> leave that college with, you know<Ccr>, with some sort of<Hedge> partner (P_A)
Epistemic Modality	Boosters	Getting married on campus	P_A	will	and that partner share mental understanding<H:Cog> at the school and it will<BM> only<B:Em> make sense that<Att:J> people<Generality> get married in college and leave with the partner. (P_A)
Epistemic Modality	Boosters	Renting an apartment off campus	P_A	will_I will	and I think<B:Cog> being off campus I will<BM> just<B:Em> kind of<Hedge> hold up in my<Address> apartment (P_A)
Epistemic Modality	Boosters	Renting an apartment off campus	S_BI	will	And, I’ll<BM> see<H:Cog>, living off campus or living on campus you<Address> also<B:Em> have the like, everyone<Genrality> is here on the weekends (S_BI)
Epistemic Modality	Boosters	Renting an apartment off campus	S_BI	will	and there is probably<HM> a lot<Booster> more<Booster> that will<BM> be going on and just<B:Em> a lot of<Booster> different<Att:J> activities offered to get involved with and get to meet some<Hedge> different<Att:J> people<Generality> (S_BI)
Epistemic Modality	Boosters	Renting an apartment off campus	S_BI	will	whereas if you<Address> are living off campus it would<HM> be more<Booster>, you<Address> will<BM> have funnier things to do. (S_BI)
Epistemic Modality	Boosters	Renting an apartment off campus	S_BI	will	and probably<HM> I’ll<BM> assume<B:Cog> renting an apartment might<HM> be more<Booster> costly<Att:J> than living on campus in a dorm or in an apartment on campus (S_BI)
Epistemic Modality	Boosters	Renting an apartment off campus	T_NR	will_I will	I don’t<Negation> know<B:Cog>, I will<BM> have, always<Generality> worry living off campus for social things because, I mean, people<Generality> rent these apartments, and, you know<Ccr>. (T_NR)
Epistemic Modality	Boosters	Renting an apartment off campus	W_H_4m21	will	so I just<B:Em> lived on campus, and then senior year I really<B:Em> want to<Att:F> live on campus because it’ll<BM> be my<Address> last year in Davison (W_H_4m21)
Epistemic Modality	Boosters	Renting an apartment off campus	W_H_4m21	will	then you<Address>‘ll<BM> have to<BM> apply for permission<Att:App> to move off campus as a sophomore, junior, senior. (W_H_4m21)
Epistemic Modality	Boosters	Renting an apartment off campus	W_H_4m21	will	another possible<HM> angle in renting an apartment will<BM> be the transportation tool from school. (W_H_4m21)
Epistemic Modality	Boosters	Renting an apartment off campus	W_H_4m21	will	if you<Address> live off campus, because you<Address>‘ll<BM> have to<BM> drive, you<Address>‘ll<BM> have to<BM> find an parking spot and you<Address>‘ll<BM> have to<BM> walk from your<Address> apartment to the spot, or if you<Address> live on campus, you<Address>‘ll<BM> just<B:Em> have to<BM> walk straight<B:Em> from your<Address> room to class. (W_H_4m21)
Epistemic Modality	Boosters	Renting an apartment off campus	W_H_4m21	will	if you<Address> live off campus, because you<Address>‘ll<BM> have to<BM> drive, you<Address>‘ll<BM> have to<BM> find an parking spot and you<Address>‘ll<BM> have to<BM> walk from your<Address> apartment to the spot, or if you<Address> live on campus, you<Address>‘ll<BM> just<B:Em> have to<BM> walk straight<B:Em> from your<Address> room to class. (W_H_4m21)
Epistemic Modality	Boosters	Renting an apartment off campus	W_H_4m21	will	if you<Address> live off campus, because you<Address>‘ll<BM> have to<BM> drive, you<Address>‘ll<BM> have to<BM> find an parking spot and you<Address>‘ll<BM> have to<BM> walk from your<Address> apartment to the spot, or if you<Address> live on campus, you<Address>‘ll<BM> just<B:Em> have to<BM> walk straight<B:Em> from your<Address> room to class. (W_H_4m21)
Epistemic Modality	Boosters	Renting an apartment off campus	W_H_4m21	will	if you<Address> live off campus, because you<Address>‘ll<BM> have to<BM> drive, you<Address>‘ll<BM> have to<BM> find an parking spot and you<Address>‘ll<BM> have to<BM> walk from your<Address> apartment to the spot, or if you<Address> live on campus, you<Address>‘ll<BM> just<B:Em> have to<BM> walk straight<B:Em> from your<Address> room to class. (W_H_4m21)
Epistemic Modality	Boosters	Electronic dictionaries	N_RE	must_possibility	And if it’s a big<Att:J> thing in China, it must<BM> be helpful<Att:J> in terms of business and foreign relations. (N_RE)
Epistemic Modality	Hedge	Getting married on campus	A_H	could	I would<HM> say<H:Cog><H:Cog>, it could<HM> be in certain<hedge> situations. (A_H)
Epistemic Modality	Hedge	Renting an apartment off campus	E_A	could	That could<HM> be closer<Booster> to people<Generality> and make a lot<Booster> more<Booster> friends<Att:F> than just<B:Em> hanging out ourselves<Address> all<B:Em> the time. (E_A)
Epistemic Modality	Hedge	Electronic dictionaries	K_H	could	could<HM> be so<B:Em> nice<Att:J> ‘cause dictionary is a balky (K_H)
Epistemic Modality	Hedge	Electronic dictionaries	K_EC	could	just because any<Generality> time you<Address> could<HM> be able to um look up a word for definition without having a teacher or a book with you<Address>, so it’s very<Booster> like bring the classroom along with you<Address> where you<Address> are. (K_EC)
Epistemic Modality	Hedge	Renting an apartment off campus	M_UD	could	And just<B:Em> you know<Ccr>, not<Negation> being they could<HM> just<B:Em> possibly not<Negation> feel connected to people<Generality> on campus so that really<B:Em> it is not<Negation> necessarily<BM> the case. (M_UD)
Epistemic Modality	Hedge	Renting an apartment off campus	M_UD	could	you could<HM> kind of<Hedge> feel like<H:Cog> you are kind of being to have a home here. (M_UD)
Epistemic Modality	Hedge	Electronic dictionaries	N_RE	could	I do think<B:Cog> that maybe<HM> being in another country, it could<HM> be helpful<Att:J> in case of emergency, but<Cntr> otherwise<Cntr> the best<Booster><Att:J> way of learning a language is just<B:Em> by experiencing it first-handedly (N_RE)
Epistemic Modality	Hedge	Renting an apartment off campus	S_BI	could	so<B:Em> maybe<HM> that could also<Excluded_ BS>, renting apartments off campus could<HM> also<B:Em> contribute like a lower class student. (S_BI)
Epistemic Modality	Hedge	Renting an apartment off campus	A_UD_1	likely	Also<B:Em> off campus, you<Address> could<HM> have more<Booster> independence<Att:J> and more<Booster> parties that are unlikely<HM>, or less<Hedge> likely<HM> while living in dorm. (A_UD_1)
Epistemic Modality	Hedge	Electronic dictionaries	D_PS	may	Students may<HM> get lazy or may<HM> start use them to not only<Negation> save<Att:App> time but<Cntr> maybe<HM>... I don’t<Negation> know<B:Cog>, they just<B:Em> remind<Att:App> me<Add> students are lazy<Att:J> as a whole<Hedge>, I guess<H:Cog>. (D_PS)
Epistemic Modality	Hedge	Electronic dictionaries	D_PS	may	Students may<HM> get lazy or may<HM> start use them to not only<Negation> save<Att:App> time but<Cntr> maybe<HM>... I don’t<Negation> know<B:Cog>, they just<B:Em> remind<Att:App> me<Add> students are lazy<Att:J> as a whole<Hedge>, I guess<H:Cog>. (D_PS)
Epistemic Modality	Hedge	Renting an apartment off campus	P_A	may	and I think<B:Cog> being off campus I will<BM> just<B:Em> kind of<Hedge> hold up in my<Address> apartment and not<Negation> leave very<Hedge> often<Booster> which may<HM> be great<Att:J> for my works (P_A)
Epistemic Modality	Hedge	Getting married on campus	R_A	may	because although<Cntr> we<Exclu_context> may<HM> seem like<H:Cog> we<Exclu_context> know<B:Cog> what we<Exclu_context> want, there is somewhat<Hedge> things in life that we<Exclu_context> just<B:Em> don’t<Negation> quite<Hedge> have grasped yet<B:Em> (R_A)
Epistemic Modality	Hedge	Getting married on campus	R_A	may	we<Add> have so<B:Em> many<Booster> dreams and ambitions that may<HM> not<Negation> happen just<B:Em> because we<Exclu_context> get married. (R_A)
Epistemic Modality	Hedge	Getting married on campus	R_A	may	I do not<Negation> think<B:Cog> it is appropriate<Att:J> because although<Cntr> we<Exclu_context> may<HM> think<B:Cog> this is what we<Exclu_context> want<Att:F> at this particular<B:Em> moment and time. (R_A)
Epistemic Modality	Hedge	Electronic dictionaries	D_PS	maybe	Students may<HM> get lazy or may<HM> start use them to not only<Negation> save<Att:App> time but<Cntr> maybe<HM>... I don’t<Negation> know<B:Cog>, they just<B:Em> remind<Att:App> me<Add> students are lazy<Att:J> as a whole<Hedge>, I guess<H:Cog>. (D_PS)
Epistemic Modality	Hedge	Renting an apartment off campu	E_H	maybe	I think<B:Cog> it is a possible<<HM> option maybe<HM> you<Address> come back your<Address> junior year from being abroad ‘cause you<Address> have all<Booster> that independence<Att:J> that you<Address> had experienced abroad and you<Address> sort of<Hedge> want to<Att:F> keep that (E_H)
Epistemic Modality	Hedge	Renting an apartment off campu	E_H	maybe	I think<B:Cog> it teaches you<Address> a lot of<Booster> responsibilities that are central and but<Cntr> Davidson often nurtures us maybe<HM> a little too<B:EM> much<Booster> freshmen and sophomore year (E_H)
Epistemic Modality	Hedge	Renting an apartment off campus	G_AT	maybe	Maybe<HM> I too<B:EM> lazy<Att:J> and don’t<Negation> want to<Att:F> walk. (G_AT)
Epistemic Modality	Hedge	Electronic dictionaries	J_M	maybe	I guess<H:Cog> it’s not<Negation> a huge skill to have to<BM> look up words in dictionary but<Cntr> maybe<HM> you<Address> feel not<Negation>… (J_M)
Epistemic Modality	Hedge	Renting an apartment off campus	K_CHM	maybe	I have all day 13 classes so I can<allowing> definitely understand wanting to rent off campus where maybe<HM> would<HM> be quiet. (K_CHM)
Epistemic Modality	Hedge	Renting an apartment off campus	K_CHM	maybe	I think<B:Cog> that, that living with someone<Generality> or maybe<HM> a few people<Generality> would<HM> help me<Personality> to stay in connect to other people<Generality> on campus instead of reliance in the class to do that (K_CHM)
Epistemic Modality	Hedge	Electronic dictionaries	K_H	maybe	like you<Address> can<exclu. BS>,, um, maybe<HM> you<Address> look up translations. (K_H)
Epistemic Modality	Hedge	Getting married on campus	K_RE	maybe	I think<B:Cog> maybe<HM> I’ve known no one as a whole three years that I’ve been here. (K_RE)
Epistemic Modality	Hedge	Renting an apartment off campus	K_EN_1	maybe	I guess<H:Cog> they maybe<HM> have some deer that come and try to eat from their garden or, you know<Ccr>, street cats. (K_EN_1)
Epistemic Modality	Hedge	Renting an apartment off campus	L_UD	maybe	Right now I don’t<Negation> think<B:Cog>, well, maybe<HM> when I get older, it would<HM> be kind of<Hedge> more<Booster> independent<Att:J> living off campus. (L_UD)
Epistemic Modality	Hedge	Renting an apartment off campus	L_UD	maybe	if you<Address> are a little<Hedge> secluded<Att:F>, you<Address> will<BM> just<B:Em> I don’t<Negation> know<B:Cog> maybe<HM> not<Negation> feel like<H:Cog> as much<Booster> a part of your<Address> college campus all the time. (L_UD)
Epistemic Modality	Hedge	Electronic dictionaries	N_RE	maybe	I think<B:Cog> in college, electronic dictionaries maybe<HM> are not<Negation> necessary<BM> since the purpose of learning a language is to be able to learn it properly and to be able to use it structurally in sentences. (N_RE)
Epistemic Modality	Hedge	Electronic dictionaries	N_RE	maybe	I do think<B:Cog> that maybe<HM> being in another country, it could<HM> be helpful<Att:J> in case of emergency, but<Cntr> otherwise<Cntr> the best<Booster><Att:J> way of learning a language is just<B:Em> by experiencing it first-handedly (N_RE)
Epistemic Modality	Hedge	Getting married on campus	P_A	maybe	And I think<B:Cog> that, you know<Ccr>, maybe<HM>, it was different<Att:J> time, different<Att:J> mindset about<H:Cog>, you know<Ccr>, maybe<HM>, how to choose a partner to be with. (P_A)
Epistemic Modality	Hedge	Getting married on campus	P_A	maybe	And I think<B:Cog> that, you know<Ccr>, maybe<HM>, it was different<Att:J> time, different<Att:J> mindset about<H:Cog>, you know<Ccr>, maybe<HM>, how to choose a partner to be with. (P_A)
Epistemic Modality	Hedge	Renting an apartment off campus	S_BI	maybe	so<B:Em> maybe<HM> that could also<Excluded_ BS>, renting apartments off campus could<HM> also<B:Em> contribute like a lower class student. (S_BI)
Epistemic Modality	Hedge	Electronic dictionaries	S_EN	maybe	I have noticed<H:Cog> electronic dictionaries being used fairly<Booster> often<Booster> and not<Negation> as much<Booster> as, as, you know<Ccr>, maybe<HM>, uh, electronic reserves as in online journals or, or academic articles that online, you know<Ccr>, for research. (S_EN)
Epistemic Modality	Hedge	Electronic dictionaries	S_EN	maybe	I think<B:Cog> students, um, college students prefer<Att:F>, like<Att:F> electronic dictionaries, perhaps<H:Modality>, well, maybe<HM> not<Negation> all, but<Cntr> some. (S_EN)
Epistemic Modality	Hedge	Renting an apartment off campus	S_EC	maybe	If there is a reason why students should<HM> not<Negation> be on campus, like a physical, a condition maybe<HM> not<Negation> necessarily<BM> physical, but<Cntr> then any<Generality> condition that would<HM> prevent them from<Att:App> wanting to<Att:F> live on campus, social or, um, medical (S_EC)
Epistemic Modality	Hedge	Renting an apartment off campus	W_H_4m21	maybe	But<Cntr> I feel<H:Cog> once you<Address>’re a junior, you<Address> kind of<Hedge> do branch off, and maybe<HM> don’t<Negation> need<Att:App> to be making as many<Booster> friends<Att:F> as you<Address> did in your<Address> first year since you<Address> already<Att:J> have a pretty<Booster> big<Booster> group of friends<Att:F>. (W_H_4m21)
Epistemic Modality	Hedge	Getting married on campus	A_H	might	[My guess<H:Cog>ed?] the reasons that you<Address> might<HM> decide<B:Cog>.(A_H)
Epistemic Modality	Hedge	Renting an apartment off campus	A_UD_1	might	because it might<HM> be kind of<Hedge> far to walk or bike. (A_UD_1)
Epistemic Modality	Hedge	Renting an apartment off campus	A_UD	might	I’m not<Negation> really<B:Em> sure<B:Cod>, I guess<H:Cog> it varies with um where you<Address> live or go to school but<Cntr> some<Hedge> places might<HM> be cheaper<Att:J><Booster> to live off campus. (A_UD)
Epistemic Modality	Hedge	Renting an apartment off campus	A_UD	might	But<Cntr> other places might<HM> be more<Booster> expensive<Att:J>. (A_UD)
Epistemic Modality	Hedge	Getting married on campus	D_A	might	But<Cntr> at least in the college of Davidson, it might<HM> be very<Booster> strange<Att:J> for the students who are married on campus. (D_A)
Epistemic Modality	Hedge	Electronic dictionaries	D_PS	might	I think<B:Cog> this is a great<Att:J><Att:J> idea personally<Personality> because often<Booster> time you<Address> have a lot of<Booster> reading things that you<Address> might<HM> not<Negation> always<Generality> understand<B:Cog>, or have an expertise in that field or you<Address>’ve any<Generality> knowledge<B:Cog> in that field actually<B:Em>. (D_PS)
Epistemic Modality	Hedge	Renting an apartment off campus	E_A	might	And I really<B:Em> appreciate all the girls that I met through living close to them, that I might<HM> have got more<Booster> suffer<Att:F> than[?] comfort<Att:F> if I had immediately still<B:Em> renting apartments off campus. (E_A)
Epistemic Modality	Hedge	Getting married on campus	J_A_1	might	All right in that age range, um, I think<B:Cog> it might<HM> be challenging um for college students to get married(J_A_1)
Epistemic Modality	Hedge	Getting married on campus	J_A_1	might	that’s just<B:Em> it might<HM> be pretty challenging. (J_A_1)
Epistemic Modality	Hedge	Getting married on campus	J_A_1	might	And so that, you know<Ccr>, even if I want to<Att:F> get married, that might<HM> one of the reasons why we…, um, but<Cntr> I think<B:Cog> college students can<allowing> get married and be fine in their early life. (J_A_1)
Epistemic Modality	Hedge	Getting married on campus	J_A_1	might	I just<B:Em> think<B:Cog> that might<HM> be ever more<Booster> challenging. (J_A_1)
Epistemic Modality	Hedge	Getting married on campus	J_A_1	might	if they just<B:Em> spending all their time with just<B:Em> one person that might<HM> defeat that purpose. (J_A_1)
Epistemic Modality	Hedge	Renting an apartment off campus	K_CHM	might	I think<B:Cog> I might<HM> like to rent off campus someday. (K_CHM)
Epistemic Modality	Hedge	Renting an apartment off campus	S_BI	might	and you<Address> probably<HM> get to know<B:Cog>, just<B:Em> get to know<B:Cog> people<Generality> a lot<Booster> better<Booster><Att:J> and develop close<Att:F> friendship<Att:F> with a wide variety<Booster> of people<Generality> rather than<Cntr> just<B:Em> a few<Hedge> that you<Address> might<HM> be renting an apartment with off the campus (S_BI)
Epistemic Modality	Hedge	Renting an apartment off campus	S_BI	might	probably<HM> I’ll<BM> assume<B:Cog> renting an apartment might<HM> be more<Booster> costly<Att:J> than living on campus in a dorm (S_BI)
Epistemic Modality	Hedge	Renting an apartment off campus	W_H_4m21	might	Ah, one might<HM> be better off<Att:J><Booster> in terms of the over-all quality of living the environment renting an apartment for one of your<Address> first three years(W_H_4m21)
Epistemic Modality	Hedge	Renting an apartment off campus	I_PS	perhaps	so my<Address> take on causes of renting an apartment outside campuses that should<Excluded_ BS> be definitely<Excluded_ BS>, should<HM> be made all the freshmen to live on campus, and, perhaps<HM> sophomores (I_PS)
Epistemic Modality	Hedge	Electronic dictionaries	D_MT	possible	sometimes<Hedge:Frequency> if you<Address> don’t<Negation> recognize<H:Cog> a word, you<Address> don’t<Negation> think about<B:Cog> its possible<HM> meaning could<HM> be from the context. (D_MT)
Epistemic Modality	Hedge	Renting an apartment off campu	E_H	possible	I think<B:Cog> it is a possible<<HM> option maybe<HM> you<Address> come back your<Address> junior year from being abroad ‘cause you<Address> have all<Booster> that independence<Att:J> that you<Address> had experienced abroad and you<Address> sort of<Hedge> want to<Att:F> keep that (E_H)
Epistemic Modality	Hedge	Renting an apartment off campus	W_H_4m21	possible	Um, another possible<HM> angle in renting an apartment will<BM> be the transportation tool from school. (W_H_4m21)
Epistemic Modality	Hedge	Renting an apartment off campus	I_PS	possibly	the campus experience is something<Generality:infinity> we<Add> should<HM> be required<Att:App> as of freshman and possibly<HM> for sophomores. (I_PS)
Epistemic Modality	Hedge	Getting married on campus	P_A	possibly	It’s like<H:Cog> I think<B:Cog> it’s really<Booster> important<Att:J> to know<B:Cog> and to understand<H:Cog> yourself<Address> out in that real world, be able to<Att:P> understand<H:Cog> the person you know<Ccr> possibly<HM> be married to out in that real world before you<Address> actually<B:Em> jump into it together through getting married in college. (P_A)
Epistemic Modality	Hedge	Renting an apartment off campus	A_UD_1	probably	But<Cntr> that will<BM> probably<HM> be difficult<Att:J>. (A_UD_1)
Epistemic Modality	Hedge	Renting an apartment off campus	A_UD_1	probably	You<Address>‘ll<BM> probably<HM> have to<BM> have a car because you<Address> live outside off campus (A_UD_1)
Epistemic Modality	Hedge	Renting an apartment off campus	A_UD_1	probably	And that’s good<Att:J> because they probably<HM> have more<Booster> opportunities<Att:J> for jobs. (A_UD_1)
Epistemic Modality	Hedge	Renting an apartment off campus	A_UD	probably	you<Address> live off campus, probably<HM> would<HM>n’t<Negation> be um able to have the meal plan just<B:Em> um reasonably (A_UD)
Epistemic Modality	Hedge	Renting an apartment off campus	A_UD	probably	But<Cntr> if you<Address> don’t<Negation> have a meal plan, you<Address>‘ll<BM> probably<HM> get to do shopping and cook your<Address> own<B:Em> food, which actually<B:Em> might<HM> be cheaper<Att:J><Booster> in the long run. (A_UD)
Epistemic Modality	Hedge	Renting an apartment off campus	A_UD	probably	And every<Booster> thing, campus, you know<Ccr>, every<Booster> thing you<Address> want to<Att:F> do probably<HM> is in or around campus. (A_UD)
Epistemic Modality	Hedge	Getting married on campus	C_CHM	probably	Two seniors, that’s probably<HM> doing it a bit<Hedge> different<Att:J> from two freshmen wanting to<Att:F> get married, (C_CHM)
Epistemic Modality	Hedge	Electronic dictionaries	D_MT	probably	But<Cntr> later on if you<Address> consider<H:Cog> going to foreign country, it’s probably<HM>… if you<Address> don’t<Negation> depend on because you<Address> need<Att:App> the skill in everyday life to figure out the meaning of words you<Address> haven’t<Negation> seen<H:Cog> before. (D_MT)
Epistemic Modality	Hedge	Renting an apartment off campu	E_H	probably	And I think<B:Cog> I would<HM> have probably<HM> a difficult<Att:J> time living off campus (E_H)
Epistemic Modality	Hedge	Renting an apartment off campus	E_A	probably	it’s good<Att:J> for the few but<Cntr> probably<HM> not<Negation> for the many<Booster> and probably<HM> doesn’t<Negation> serve the objective that Davison college is trying to have in fostering community and fostering relationships. (E_A)
Epistemic Modality	Hedge	Renting an apartment off campus	E_A	probably	it’s good<Att:J> for the few but<Cntr> probably<HM> not<Negation> for the many<Booster> and probably<HM> doesn’t<Negation> serve the objective that Davison college is trying to have in fostering community and fostering relationships. (E_A)
Epistemic Modality	Hedge	Renting an apartment off campus	G_AT	probably	If you<Address> are going to live in an apartment you<Address> have the opportunities<Att:J>, probably<HM> some<hedge> people<Generality> you<Address>’ve never<Generality> met before. (G_AT)
Epistemic Modality	Hedge	Renting an apartment off campus	G_H	probably	there’s other up keeping responsibilities which I would<HM> particularly<BM> like<Att:F> which is probably<HM> worth<Att:J> it if you<Address> really<B:Em> like<Att:F> living off campus. (G_H)
Epistemic Modality	Hedge	Renting an apartment off campus	G_H	probably	but<Cntr> outside campus you<Address>’re probably<HM>, a car ride away(G_H)
Epistemic Modality	Hedge	Getting married on campus	J_A_1	probably	because I think<B:Cog> it’s probably<HM> a very<Booster> big change that people<Generality> have seen. (J_A_1)
Epistemic Modality	Hedge	Getting married on campus	J_A_1	probably	I probably<HM> wouldn’t <HM> but<Cntr> I don’t<Negation> think<B:Cog> that means it’s necessarily<BM> wrong<Att:J > for anyone<Generality> else. (J_A_1)
Epistemic Modality	Hedge	Getting married on campus	J_A_1	probably	I mean that think<B:Cog> also<B:Em> that’s probably<HM> gonna be a lot of<Booster> challenges just<Excluded_ BS>, getting married to… You<Address> will<BM> live together. (J_A_1)
Epistemic Modality	Hedge	Getting married on campus	J_A	probably	personally<Personality> I, um, don’t<Negation> see<H:Cog> much out of the marriage, I probably<HM> will<BM> not<Negation> get married. (J_A)
Epistemic Modality	Hedge	Electronic dictionaries	J_M	probably	I probably<HM> should<HM> do on my<Address> printed…[dictionary] or more<Booster> especially<B:EM>, um, on translation, um, ‘cause I have a pretty good<Att:J> Spanish-English dictionary (J_M)
Epistemic Modality	Hedge	Renting an apartment off campus	L_PS	probably	I think<B:Cog> probably<HM> it’s a good<Att:J> thing. (L_PS)
Epistemic Modality	Hedge	Renting an apartment off campus	L_UD	probably	It’s probably<HM> it’s about the same as the dorm room. (L_UD)
Epistemic Modality	Hedge	Renting an apartment off campus	P_A	probably	‘cos I would<HM> probably<HM> never<Generality> come out of that, you know<Ccr>, most<Booster> times, it is difficult<Att:J> enough to drag yourself<Address> from down the hill up the hill for a party or class or get-together (P_A)
Epistemic Modality	Hedge	Renting an apartment off campus	S_BI	probably	and you<Address> probably<HM> get to know<B:Cog>, just<B:Em> get to know<B:Cog> people<Generality> a lot<Booster> better<Booster><Att:J> and develop close<Att:F> friendship<Att:F> with a wide variety<Booster> of people<Generality> rather than<Cntr> just<B:Em> a few<Hedge> that you<Address> might<HM> be renting an apartment with off the campus (S_BI)
Epistemic Modality	Hedge	Renting an apartment off campus	S_BI	probably	everyone<Genrality> is here on the weekends and there is probably<HM> a lot<Booster> more<Booster> that will<BM> be going on (S_BI)
Epistemic Modality	Hedge	Renting an apartment off campus	S_BI	probably	probably<HM> I’ll<BM> assume<B:Cog> renting an apartment might<HM> be more<Booster> costly<Att:J> than living on campus in a dorm (S_BI)
Epistemic Modality	Hedge	Renting an apartment off campus	W_H_4m21	probably	Um…the over-all quality of the apartment is probably<HM> better<Att:J><Booster> than freshmen, sophomore, junior housing, (W_H_4m21)
Epistemic Modality	Hedge	Renting an apartment off campus	A_UD_1	unlikely	Also<B:Em> off campus, you<Address> could<HM> have more<Booster> independence<Att:J> and more<Booster> parties that are unlikely<HM>, or less<Hedge> likely<HM> while living in dorm. (A_UD_1)
Epistemic Modality	Hedge	Getting married on campus	A_H	would	This is a very<Booster> interesting<Att:J> question, I would<HM> say<H:Cog>. (A_H)
Epistemic Modality	Hedge	Getting married on campus	A_H	would	I would<HM> say<H:Cog><H:Cog>, it could<HM> be in certain<hedge> situations. (A_H)
Epistemic Modality	Hedge	Getting married on campus	A_H	would	Would<HM> I recommend<Att:App> it? No, I don’t<Negation> think<B:Cog> so, especially<B:EM> not<Negation> in Davidson. (A_H)
Epistemic Modality	Hedge	Getting married on campus	A_H	would	if you<Address> love<Att:F> someone<Generality>, very<Booster> much<Booster>, and you<Address> would<HM> decide<B:Cog> to marry him, I guess<H:Cog>, there is not<Negation> necessarily<BM> a reason to wait. (A_H)
Epistemic Modality	Hedge	Getting married on campus	A_H	would	So, I would<HM> say<H:Cog>, no<Negation>, it’s not<Negation> a good<Att:J> thing to do for several reasons. (A_H)
Epistemic Modality	Hedge	Getting married on campus	A_H	would	First of all, it would<HM> be very<Booster> difficult<Att:J> to be able to spend on the marriage relationship while you<Address> are still<B:Em> in college. (A_H)
Epistemic Modality	Hedge	Getting married on campus	A_H	would	I would<HM> say<H:Cog> that, not<Negation> many<Hedge> if any<Generality> of us<Address> have lived in the outside world, the real world so to speak, which would<HM> have to face the realities of paying their own<B:Em> bills, getting our<Address> own<B:Em> food, just<B:Em> dealing with the daily… so to take care of themselves And things just<B:Em> of that nature. (A_H)
Epistemic Modality	Hedge	Getting married on campus	A_H	would	I would<HM> say<H:Cog> that, not<Negation> many<Hedge> if any<Generality> of us<Address> have lived in the outside world, the real world so to speak, which would<HM> have to face the realities of paying their own<B:Em> bills, getting our<Address> own<B:Em> food, just<B:Em> dealing with the daily… so to take care of themselves And things just<B:Em> of that nature. (A_H)
Epistemic Modality	Hedge	Getting married on campus	A_H	would	how you<Address> would<HM> be getting an income could<HM> make instable<Att:J> first for marriage just<B:Em> specific<B:Em> in Davidson case, there is not<Negation> married housing on campus. (A_H)
Epistemic Modality	Hedge	Renting an apartment off campus	A_UD_1	would	because I think<B:Cog> it would<HM> be nice<Att:J> to have a couple of<Hedge> really<B:Em> close<Att:F> friends<Att:F>. (A_UD_1)
Epistemic Modality	Hedge	Renting an apartment off campus	A_UD	would	But<Cntr> I’m not<Negation> sure<BM> if that would<HM> be great<Att:J><Att:F> situation to actually<B:Em> be living in cause I’m not<Negation> sure<H:Cog> if you<Address>‘ll<BM> really<B:Em> get any<Generality> type of sleep over the weekends. (A_UD)
Epistemic Modality	Hedge	Renting an apartment off campus	A_UD	would	it would<HM> be necessary<BM> to have students rent apartments off campus or houses or what not<Negation> because they need<Att:App><Att:App> the room. (A_UD)
Epistemic Modality	Hedge	Renting an apartment off campus	A_UD	would	And, ‘coz I guess<H:Cog> would<HM> be also<B:Em> another factor. (A_UD)
Epistemic Modality	Hedge	Renting an apartment off campus	A_UD	would	you<Address> live off campus, probably<HM> would<HM>n’t<Negation> be um able to have the meal plan just<B:Em> um reasonably[应该不是] (A_UD)
Epistemic Modality	Hedge	Renting an apartment off campus	A_UD	would	just<B:Em> because you<Address>’d<HM> have to<BM> walk a long way to get to where you<Address> eat in. (A_UD)
Epistemic Modality	Hedge	Getting married on campus	C_CHM	would	Getting a job requires<Att:App> doing things which would<HM> distract from you<Address> being able to do things in college, such as study for one, or play sport, or just<B:Em> go out and have fun<Att:F> with your<Address> friends<Att:F>.v(C_CHM)
Epistemic Modality	Hedge	Getting married on campus	C_CHM	would	I can’t<ability> see<H:Cog> it as approach to would<HM> be [?] to get a new chance<Att:J> actually<B:Em> to see<H:Cog> sort of<Hedge> the real world is like. (C_CHM)
Epistemic Modality	Hedge	Getting married on campus	C_CHM	would	which Of course<Address> I think<B:Cog> would<HM> be more<Booster> against<Att:App> than two seniors. (C_CHM)
Epistemic Modality	Hedge	Getting married on campus	C_CHM	would	I feel like marriage in college would<HM> be severely<Booster> tired and tested, (C_CHM)
Epistemic Modality	Hedge	Getting married on campus	C_CHM	would	it would<HM> add just<B:Em> another way of stress<Att:F>, to student’s life. (C_CHM)
Epistemic Modality	Hedge	Getting married on campus	D_A	would	That means she<Add> is totally<Booster> strange<Att:J>, because I would<HM> have no idea<Negation><H:Cog>. (D_A)
Epistemic Modality	Hedge	Getting married on campus	D_A	would	But<Cntr> I can<ability> see<H:Cog> In other schools, large schools, the schools with much<Booster> older students it would<HM>n’t<Negation> be uncommon<Att:J> or strange<Att:J>, inappropriate<Att:J> at all<Generality>. (D_A)
Epistemic Modality	Hedge	Getting married on campus	D_A	would	But<Cntr> I just<B:Em> think<B:Cog> there’re so<B:Em> many<Booster> things that college students have to<BM> worry about<Att:F> that I think<B:Cog> marriage on top of that would<HM> just<B:Em> make problem<Att:J>s worse<Att:J><Booster>. (D_A)
Epistemic Modality	Hedge	Getting married on campus	D_A	would	And, being in college would<HM> make it hard<Att:J> to be a good<Att:J> spouse. (D_A)
Epistemic Modality	Hedge	Electronic dictionaries	D_PS	would	But<Cntr> yes<Ccr>, the downside of having an electronic dictionary would<HM> be maybe<HM> too<B:EM> convenient<Att:J>. (D_PS)
Epistemic Modality	Hedge	Electronic dictionaries	D_PS	would	But<Cntr> yes<Ccr>, the downside of having an electronic dictionary would<HM> be maybe<HM> too<B:EM> convenient<Att:J>. (D_PS)
Epistemic Modality	Hedge	Electronic dictionaries	D_PS	would	but<Cntr> to me<Personality> personally<Personality> just<B:Em> electronic dictionaries are very<Booster> helpful<Att:J> and very<Booster> smart<Att:J> BIOS I would<HM> recommend<Att:App> to any<Generality> college student. (D_PS)
Epistemic Modality	Hedge	Electronic dictionaries	E_UD	would	Foreign languages are a little bit<Hedge> more<Booster> controversial<Att:J> because you<Address> can<exclu. BS> like some students would<HM> go ahead and add in, instead of<Cntr> just<B:Em> looking up one word, they look up the sentence, the paragraph. (E_UD)
Epistemic Modality	Hedge	Electronic dictionaries	E_UD	would	People<Generality> are just<B:Em> sort of<Hedge> annoyed<Att:F> hoping<Att:F> that electronic dictionaries would<HM> lose their popularity<Att:F> (E_UD)
Epistemic Modality	Hedge	Renting an apartment off campus	E_A	would	so um I guess<H:Cog> that’s why college students would<HM> want to<Att:F> rent apartments um off campus at other schools. (E_A)
Epistemic Modality	Hedge	Renting an apartment off campus	E_A	would	but<Cntr> it is kind of<Hedge> nice<Att:J> because you<Address> would<HM>n’t<Negation> have the resident life office really<B:Em> to breathe down your<Address> neck… (E_A)
Epistemic Modality	Hedge	Renting an apartment off campu	E_H	would	And I think<B:Cog> I would<HM> have probably<HM> a difficult<Att:J> time living off campus (E_H)
Epistemic Modality	Hedge	Renting an apartment off campus	E_A	would	When I went to Australia my<Address> junior year I thought that<B:Cog> I would<HM> want to<Att:F> rent an apartment when I got back. (E_A)
Epistemic Modality	Hedge	Renting an apartment off campus	E_A	would	so I don’t<Negation> think<B:Cog> that it would<HM> be a good<Att:J> idea<Att:J> for me<Personality> (E_A)
Epistemic Modality	Hedge	Renting an apartment off campus	G_H	would	I was gonna come back and all<B:Em> my<Address> friends<Att:F> would<HM> rent it out with me<Add>. (G_H)
Epistemic Modality	Hedge	Renting an apartment off campus	G_H	would	And it would<HM> be about two or three blocks off campus. (G_H)
Epistemic Modality	Hedge	Renting an apartment off campus	G_H	would	And think<B:Cog> it would<HM> have been great<Att:J> but<Cntr> I think<B:Cog> one of the big things renting outside is location that I really<B:Em> could<HM>n’t<Negation> live in any<Generality> apartment that wasn’t<Negation> really<B:Em> close by. (G_H)
Epistemic Modality	Hedge	Renting an apartment off campus	G_H	would	I would<HM>n’t<Negation> like<Att:F> walking, (G_H)
Epistemic Modality	Hedge	Renting an apartment off campus	G_H	would	I would<HM>n’t<Negation> like Att:F> to drive back and forth (G_H)
Epistemic Modality	Hedge	Renting an apartment off campus	G_H	would	cause that would<HM> be too<B:Em> much<Booster> of a hustle <Att:J>(G_H)
Epistemic Modality	Hedge	Renting an apartment off campus	G_H	would	there’s other up keeping responsibilities which I would<HM> particularly<BM> like<Att:F> which is probably<HM> worth<Att:J> it if you<Address> really<B:Em> like<Att:F> living off campus. (G_H)
Epistemic Modality	Hedge	Renting an apartment off campus	G_H	would	But<Cntr> for me<Personalization>, that would<HM>n’t be worth<Att:J> it. (G_H)
Epistemic Modality	Hedge	Renting an apartment off campus	I_PS	would	Another thing would<HM> be, perhaps<H:Modality>, someone<Generality> lived too<B:EM> far<B:Em> away on campus, live 4 or 5 miles on the road. (I_PS)
Epistemic Modality	Hedge	Renting an apartment off campus	I_PS	would	That would<HM> be kind of<Hedge> strain<Att:J>. (I_PS)
Epistemic Modality	Hedge	Renting an apartment off campus	K_CHM	would	I have all day 13 classes so I can<allowing> definitely understand wanting to rent off campus where maybe<HM> would<HM> be quiet. (K_CHM)
Epistemic Modality	Hedge	Renting an apartment off campus	K_CHM	would	By the way, I think<B:Cog> that I would<HM> definitely want a roommate. (K_CHM)
Epistemic Modality	Hedge	Renting an apartment off campus	K_CHM	would	I think<B:Cog> that, that living with someone<Generality> or maybe<HM> a few people<Generality> would<HM> help me<Personality> to stay in connect to other people<Generality> on campus instead of reliance in the class to do that (K_CHM)
Epistemic Modality	Hedge	Renting an apartment off campus	K_CHM	would	so I think<B:Cog> about living with them, that would<HM> be for my personal social development. (K_CHM)
Epistemic Modality	Hedge	Electronic dictionaries	K_H	would	I would<HM> say<H:Cog><H:Cog> that I think<B:Cog> it’s incredible trend that in a sense (K_H)
Epistemic Modality	Hedge	Electronic dictionaries	K_H	would	I just<B:Em> think<B:Cog> it’s always<Generality> significant that one can<exclu. BS>, um, would<HM> be able to find out exactly what the Chinese say<H:Cog>
Epistemic Modality	Hedge	Electronic dictionaries	K_H	would	and sometimes<Hedge:Frequency>, just<B:Em> having that would<HM> be very<Booster>, very<Booster> helpful<Att:J> to the language learning process in general. (K_H)
Epistemic Modality	Hedge	Getting married on campus	K_RE	would	I don’t<Negation> know<B:Cog> how you<Address> would<HM> go forward to pay bills and how you<Address> would<HM> be responsible for the outlook of, you know, your soul partner in life (K_RE)
Epistemic Modality	Hedge	Getting married on campus	K_RE	would	I don’t<Negation> know<B:Cog> how you<Address> would<HM> go forward to pay bills and how you<Address> would<HM> be responsible for the outlook of, you know, your soul partner in life (K_RE)
Epistemic Modality	Hedge	Getting married on campus	K_RE	would	I don’t<Negation> know<B:Cog> how you<Address> would<HM> know<B:Cog> you<Address> are ready<Att:J> to marry someone<Generality> in college. (K_RE)
Epistemic Modality	Hedge	Renting an apartment off campus	K_EN_1	would	because I realized that I would<HM> be separated from my<Address> class. (K_EN_1)
Epistemic Modality	Hedge	Renting an apartment off campus	K_EN_1	would	And I thought since it was my<Address> senior year, it would<HM> be a lot<Booster> better to be near everyone<Generality> (K_EN_1)
Epistemic Modality	Hedge	Renting an apartment off campus	K_EN_1	would	And I thought this would<HM> be a good<Att:J> chance to get to know<B:Cog> them. (K_EN_1)
Epistemic Modality	Hedge	Renting an apartment off campus	L_PS	would	so I think<B:Cog> for a lot of<Booster> people<Generality>, they would<HM> much<Booster> prefer to live on campus (L_PS)
Epistemic Modality	Hedge	Renting an apartment off campus	L_PS	would	because I know<B:Cog> if I live off campus, it would<HM> be more<Booster> struggle to actually go library, go work, go gyms, etc. (L_PS)
Epistemic Modality	Hedge	Renting an apartment off campus	L_PS	would	Even if I would<HM> go to class and more<Booster> struggle, but<Cntr> now living on campus, I don’t<Negation> have an excuse not<Negation> to because I’m feet away from them. (L_PS)
Epistemic Modality	Hedge	Renting an apartment off campus	L_UD	would	It would<HM> be sort of<Hedge> a haste not to have network to be so<B:Em> far way from the campus. (L_UD)
Epistemic Modality	Hedge	Renting an apartment off campus	L_UD	would	You<Address> don’t<Negation> have to<BM> drive a bike or bus to school every<Booster> day, which would<HM> be a hustle, too<B:EM>. (L_UD)
Epistemic Modality	Hedge	Renting an apartment off campus	L_CL	would	I thought it would<HM> be very<Booster> cool to have your<Address> own apartment (L_CL)
Epistemic Modality	Hedge	Renting an apartment off campus	L_CL	would	because you<Address> have to<BM> drive everywhere<Booster> and it would<HM> be a downside because you couldn’t run all the way back to catch the class. (L_CL)
Epistemic Modality	Hedge	Renting an apartment off campus	L_UD	would	Right now I don’t<Negation> think<B:Cog>, well, maybe<HM> when I get older, it would<HM> be kind of<Hedge> more<Booster> independent<Att:J> living off campus. (L_UD)
Epistemic Modality	Hedge	Renting an apartment off campus	L_UD	would	It would<HM> be nice<Att:J> to have that kind of<Hedge> independence with a lot of<Booster> your<Address> friends<Att:F>, just<B:Em> kind of<Hedge> living on your<Address> own. (L_UD)
Epistemic Modality	Hedge	Renting an apartment off campus	L_UD	would	And I think<B:Cog> I would<HM> be too<B:EM> lazy<Att:J> to do that. (L_UD)
Epistemic Modality	Hedge	Renting an apartment off campus	L_UD	would	It would<HM> be rather<Cntr> more<Booster> independent<Att:J>. (L_UD)
Epistemic Modality	Hedge	Renting an apartment off campus	L_UD	would	But<Cntr> for me, I rather<Cntr> have easy access to everything<Generality> that college campus would<HM> have to<BM> offer. (L_UD)
Epistemic Modality	Hedge	Renting an apartment off campus	M_UD	would	Me and my fellow freshman on the basketball team are already kind of<Hedge> talking about<H:Cog> how it looks in next year wondering if we<Add> would<HM> be perhaps<H:Modality> interested in living in an off-campus apartment. (M_UD)
Epistemic Modality	Hedge	Electronic dictionaries	N_RE	would	But<Cntr> the only problem<Att:J> is that a lot of<Booster> times the word that you<Address> are looking for is not<Negation> the exact meaning you<Address> would<HM> look up in the book. (N_RE)
Epistemic Modality	Hedge	Getting married on campus	P_A	would	and settling down at the a commitment that I knew would<HM> last rest of my<Address> life, this early in my<Address> life. (P_A)
Epistemic Modality	Hedge	Renting an apartment off campus	P_A	would	I think<B:Cog> in Davison College it is not<Negation> necessary<BM> to do because we<Add> do<B:Em> offer the senior apartments on campus and those actually<B:Em> act as any<Generality> apartment off campus would<HM> with: Single rooms, large living area, kitchen, a bathroom, shower or that kind of<Hedge> stuff right<B:Em> there. (P_A)
Epistemic Modality	Hedge	Renting an apartment off campus	P_A	would	But<Cntr> for me<Personality>, personally<Personality> I think<B:Cog> that would<HM> be poor<Att:J> decision (P_A)
Epistemic Modality	Hedge	Renting an apartment off campus	P_A	would	‘cos I would<HM> probably<HM> never<Generality> come out of that, you know<Ccr>, most<Booster> times, it is difficult<Att:J> enough to drag yourself<Address> from down the hill up the hill for a party or class or get-together (P_A)
Epistemic Modality	Hedge	Getting married on campus	R_A	would	because I do not<Negation> think<B:Cog> college students are mentally ready<Att:J> for the responsibility that would<HM> come with marriage. (R_A)
Epistemic Modality	Hedge	Getting married on campus	R_A	would	do they really<B:Em> have enough resources to pull together to make sure that<B:Cog> they would<HM> be ok<Att:J> economically as well as emotionally, (R_A)
Epistemic Modality	Hedge	Getting married on campus	R_A	would	because I don’t<Negation> think<B:Cog> at this stage we<Add> understand what would<HM> it entail to share our<Address> lives with someone<Generality> else(R_A)
Epistemic Modality	Hedge	Renting an apartment off campus	S_BI	would	so that would<HM> be an advantage<Att:J> to have an apartment. (S_BI)
Epistemic Modality	Hedge	Renting an apartment off campus	S_BI	would	and it would<HM> just<B:Em> be very<Booster> a little bit<Hedge> of hustle to get to class. (S_BI)
Epistemic Modality	Hedge	Renting an apartment off campus	S_BI	would	so it’s nice<Att:J> to have freedom<Att:F> to choose what you<Address> would<HM> like to<Att:F> do. (S_BI)
Epistemic Modality	Hedge	Getting married on campus	S_CL	would	I’d have to<BM> say<H:Cog> that I was pretty<Booster> sure<B:Cog> I would<HM> never<Generality> get married in college. (S_CL)
Epistemic Modality	Hedge	Renting an apartment off campus	S_EC	would	If there is a reason why students should<HM> not<Negation> be on campus, like a physical, a condition maybe<HM> not<Negation> necessarily<BM> physical, but<Cntr> then any<Generality> condition that would<HM> prevent them from<Att:App> wanting to<Att:F> live on campus, social or, um, medical (S_EC)
Epistemic Modality	Hedge	Renting an apartment off campus	W_H_4m21	would	If there would<HM> be a year that I would<HM> have rented an apartment off campus, it would<HM> be my<Address> junior year. (W_H_4m21)
Epistemic Modality	Hedge	Renting an apartment off campus	W_H_4m21	would	If there would<HM> be a year that I would<HM> have rented an apartment off campus, it would<HM> be my<Address> junior year. (W_H_4m21)
Epistemic Modality	Hedge	Renting an apartment off campus	W_H_4m21	would	If there would<HM> be a year that I would<HM> have rented an apartment off campus, it would<HM> be my<Address> junior year. (W_H_4m21)
Epistemic Modality	Hedge	Renting an apartment off campus	W_H_4m21	would	since the housing would<HM> be better<Att:J><Booster> than most<Booster> the apartments I said previously. (W_H_4m21)
Epistemic Modality	Hedge	Renting an apartment off campus	W_H_4m21	would	or if you<Address> live off campus, you would<HM> perhaps<H:Modality> more often than not<Booster> have to<BM> take your<Address> car over to campus that would<HM> also<B:Em> increase, um living expenses (W_H_4m21)
Epistemic Modality	Hedge	Renting an apartment off campus	W_H_4m21	would	or if you<Address> live off campus, you would<HM> perhaps<H:Modality> more often than not<Booster> have to<BM> take your<Address> car over to campus that would<HM> also<B:Em> increase, um living expenses (W_H_4m21)

## Sheet: Sheet2 NS_Deonticicy
Category	Type	Year/Topic	Speaker	Marker	Marker context
Deontic Modality	Strong	Electronic dictionaries	A_AN_2f19	have to	That means I have to<BM> go back, reread. And eventually, get there. (A_AN_2f19)
Deontic Modality	Strong	Renting an apartment off campus	A_UD_1f18 1	have to	I think<B:Cog> living in an apartment, you<Address> have to<BM> be more<Booster><Booster> independence<Att:J>. (A_UD_1f18 1)
Deontic Modality	Strong	Renting an apartment off campus	A_UD_1f18 1	have to	And you<Address>’ll<BM> be allowed to<Att:App> have your<Address> own<B:Em> room, but<Cntr> you<Address> still<B:Em> have to<BM> do some<Hedge> sharing of the kitchen, bathrooms. (A_UD_1f18 1)
Deontic Modality	Strong	Renting an apartment off campus	A_UD_1f18 1	have to	the apartments W<BM> teach independence<Att:J> because you<Address> have to<BM> pay your<Address> own<BM> bills, and make your<Address> own<BM> food. (A_UD_1f18 1)
Deontic Modality	Strong	Renting an apartment off campus	A_UD_1f18 1	have to	You<Address>‘ll<BM> probably<HM> have to<BM> have a car because you<Address> live outside off campus (A_UD_1f18 1)
Deontic Modality	Strong	Renting an apartment off campus	A_UD_1f18 1	have to	And, once you<Address> are out of college, you<Address> are going to have to<BM> learn to<H:Cog> live in an apartment independently<Att:J> unless you<Address> go back to stay with your<Address> parents again. (A_UD_1f18 1)
Deontic Modality	Strong	Renting an apartment off campus	A_UD_1f18 1	have to	He<Address> did have to<BM> share room, but<Cntr>, he<Address> didn’t mind<Att:F> because he<Address> really<B:Em> liked<Att:F> his<Address> roommates. (A_UD_1f18 1)
Deontic Modality	Strong	Renting an apartment off campus	A_UD_1f18	have to	And you<Address> also<B:Em> have to<BM> taken into account<H:Cog> to consider<H:Cog> I guess<H:Cog> like meal plans (A_UD_1f18)
Deontic Modality	Strong	Renting an apartment off campus	A_UD_1f18	have to	because you<Address>’d<HM> have to<BM> walk a long way to get to where you<Address> eat in. (A_UD_1f18)
Deontic Modality	Strong	Getting married on campus	D_AN_3f20	have to	But<Cntr> I just<B:Em> think<B:Cog> there’re so<B:Em> many<Booster> things that college students have to<BM> worry about<Att:F> that I think<B:Cog> marriage on top of that would<HM> just<B:Em> make problem<Att:J>s worse<Att:J><Booster>. (D_AN_3f20)
Deontic Modality	Strong	Renting an apartment off campus	E_AN_4f21	have to	When I first came to Davison, I was a little bit<Hedge> jaded that we<Add> all<B:Em> have to<BM> live in dorms for about three years. (E_AN_4f21)
Deontic Modality	Strong	Renting an apartment off campus	E_AN_4f21	have to	so it took me<Personality> a little getting used to mentally, to know<B:Cog> that I have to<BM> be in one room for three years until I was a senior (E_AN_4f21).
Deontic Modality	Strong	Renting an apartment off campus	G_H_4m21	have to	And one of the drawbacks<Att:J> is that they have to<BM> drive back and forth which is Ok<Att:J> (G_H_4m21)
Deontic Modality	Strong	Renting an apartment off campus	G_H_4m21	have to	and I also<B:Em> have to<BM> pay for rent and sometimes<Hedge:Frequency> collecting from their roommates if the contract isn’t<Negation> in their name. (G_H_4m21)
Deontic Modality	Strong	Getting married on campus	J_AN_3f20	have to	so I’m gonna have to<BM> say<H:Cog> whenever<Generality> just<Excluded_ BS> for just<B:Em> gone ahead and do that. (J_AN_3f20)
Deontic Modality	Strong	Getting married on campus	J_AN_3f20	have to	they are people<Generality> that have to<BM> decide<B:Cog>d either to join a military or to go straight to work for some, I really<B:Em> don’t<Negation> know<B:Cog> that place to it. (J_AN_3f20)
Deontic Modality	Strong	Getting married on campus	J_AN_3f20	have to	But<Cntr> there are a few<Hedge> people<Generality>, um, that I have met not<Negation> that, no<negation> personally<Personalization>, they have to<BM> decide<B:Cog> to get married at this age while they are actually<B:Em> in college. (J_AN_3f20)
Deontic Modality	Strong	Electronic dictionaries	J_M_2f19	have to	I guess<H:Cog> it’s not<Negation> a huge skill to have to<BM> look up words in dictionary (J_M_2f19)
Deontic Modality	Strong	Renting an apartment off campus	K_CH_1f18	have to	if I want more<Booster> privacy or something, I have to<BM> say<H:Cog> living in the dorm is… (K_CH_1f18)
Deontic Modality	Strong	Getting married on campus	K_RE_3f21	have to	But<Cntr> they are gonna be living together and they have to<BM> work jobs to pay for the house, and for the, you know<Ccr>, for the food (K_RE_3f21)
Deontic Modality	Strong	Renting an apartment off campus	L_UD_1f18	have to	Nobody cleans the bathrooms for you<Address>, you<Address> have to<BM> do it yourself<Address>. So that become annoying<Att:F>. (L_UD_1f18)
Deontic Modality	Strong	Renting an apartment off campus	L_CL_1f18	have to	You won’t um, I don’t know, you<Address> won’t <BM><Negation> step out of the campus as much<Booster> because you<Address> have to<BM> drive everywhere<Booster> (L_CL_1f18)
Deontic Modality	Strong	Renting an apartment off campus	L_CL_1f18	have to	you<Address> have to<BM> get up in time to actually<B:Em> drive there by a parking spot. (L_CL_1f18)
Deontic Modality	Strong	Renting an apartment off campus	L_CL_1f18	have to	You<Address> ‘d have to<HM> buy you<Address> have to<BM> buy like flour<Address> or sugar and all that stuff to bake. (L_CL_1f18)
Deontic Modality	Strong	Renting an apartment off campus	L_UD_1f18	have to	And also<B:Em> I don’t know <H:Cog><negation> you<Address> have to<BM> do everything<Generality> yourself<Address>, buy all your<Address> food, and like anything<Generality> you<Address> need<Att:App> to live with. (L_UD_1f18)
Deontic Modality	Strong	Renting an apartment off campus	L_UD_1f18	have to	But<Cntr> for me, I rather<Cntr> have easy access to everything<Generality> that college campus would<HM> have to<BM> offer. (L_UD_1f18)
Deontic Modality	Strong	Renting an apartment off campus	M_UD_1f17	have to	One disadvantage<Att:J> being that they are not<Negation> on campus they have problem<Att:J>s, you know<Ccr>, they have to<BM> get up a little early and go to class. (M_UD_1f17)
Deontic Modality	Strong	Electronic dictionaries	N_RE_2f19	have to	I know<B:Cog> that and both Spanish and French, you<Address> have to<BM> construct your<Address> language very<Booster> differently<Att:J> from English. (N_RE_2f19)
Deontic Modality	Strong	Getting married on campus	P_AN_3f20	have to	But<Cntr> I Also<B:Em> have to<BM> say<H:Cog> that I think about<H:Cog> my<Address> parents who married in 1977 and they got married the summer right after they graduated. (P_AN_3f20)
Deontic Modality	Strong	Renting an apartment off campus	P_AN_4m22	have to	And more<Booster> people<Generality> to live off campus you know<Ccr>, more<Booster> parties are off campus and driving off campus, and that’s dangerous<Att:J>. so they has to<BM> be taking care of<Att:App>. (P_AN_4m22)
Deontic Modality	Strong	Renting an apartment off campus	P_AN_4m22	have to	You<Address> make your<Address> decisions where to live, and you<Address> have to<BM> pay rent, stuff. (P_AN_4m22)
Deontic Modality	Strong	Renting an apartment off campus	P_AN_4m22	have to	I think<B:Cog> it’s an important<Att:J> valuable<Att:J> lesson, you know<Ccr> you<Address> just<B:Em> have to<BM> know<B:Cog> what that means. (P_AN_4m22)
Deontic Modality	Strong	Renting an apartment off campus	P_AN_4f22	have to	Plus, you<Address> have also<B:Em> have to<BM> get the whole<Booster> idea that if something goes wrong in your<Address> apartment, you<Address> need<Att:App> to call a plumber, call an electricI (P_AN_4f22)
Deontic Modality	Strong	Renting an apartment off campus	P_AN_4f22	have to	whereas<Cntr> on campus you<Address> simply<B:Em> have to<BM> put in a work holder and someone<Generality> comes over for free to fix your, whatever<Generality> the problem<Att:J> there is. (P_AN_4f22)
Deontic Modality	Strong	Getting married on campus	S_CL_3f21[1]	have to	…I’d have to<BM> say<H:Cog> that I was pretty<Booster> sure<B:Cog> I would<HM> never<Generality> get married in college. (S_CL_3f21[1])
Deontic Modality	Strong	Renting an apartment off campus	S_EC_1m18	have to	Well, now, freshmen have to<BM> be on campus, while I think<B:Cog> that should<HM> be a decision<B:Cog> that they should<HM> want to<Att:F> make especially<B:EM> for those coming from near to the school. (S_EC_1m18)
Deontic Modality	Strong	Renting an apartment off campus	W_H_4m21	have to	then you<Address>‘ll<BM> have to<BM> apply for permission<Att:App> to move off campus as a sophomore, junior, senior. (W_H_4m21)
Deontic Modality	Strong	Renting an apartment off campus	W_H_4m21	have to	if you<Address> live off campus, because you<Address>‘ll<BM> have to<BM> drive, you<Address>‘ll<BM> have to<BM> find an parking spot and you<Address>‘ll<BM> have to<BM> walk from your<Address> apartment to the spot, or if you<Address> live on campus, you<Address>‘ll<BM> just<B:Em> have to<BM> walk straight<B:Em> from your<Address> room to class. (W_H_4m21)
Deontic Modality	Strong	Renting an apartment off campus	W_H_4m21	have to	if you<Address> live off campus, because you<Address>‘ll<BM> have to<BM> drive, you<Address>‘ll<BM> have to<BM> find an parking spot and you<Address>‘ll<BM> have to<BM> walk from your<Address> apartment to the spot, or if you<Address> live on campus, you<Address>‘ll<BM> just<B:Em> have to<BM> walk straight<B:Em> from your<Address> room to class. (W_H_4m21)
Deontic Modality	Strong	Renting an apartment off campus	W_H_4m21	have to	if you<Address> live off campus, because you<Address>‘ll<BM> have to<BM> drive, you<Address>‘ll<BM> have to<BM> find an parking spot and you<Address>‘ll<BM> have to<BM> walk from your<Address> apartment to the spot, or if you<Address> live on campus, you<Address>‘ll<BM> just<B:Em> have to<BM> walk straight<B:Em> from your<Address> room to class. (W_H_4m21)
Deontic Modality	Strong	Renting an apartment off campus	W_H_4m21	have to	if you<Address> live off campus, because you<Address>‘ll<BM> have to<BM> drive, you<Address>‘ll<BM> have to<BM> find an parking spot and you<Address>‘ll<BM> have to<BM> walk from your<Address> apartment to the spot, or if you<Address> live on campus, you<Address>‘ll<BM> just<B:Em> have to<BM> walk straight<B:Em> from your<Address> room to class. (W_H_4m21)
Deontic Modality	Strong	Electronic dictionaries	Z_SB_2m20	have to	I guess<H:Cog> I have to<BM> say<H:Cog> it’s something<Generality> that’s been more<Booster> of privilege<Att:J>, something more<Booster> of a retreat, (Z_SB_2m20)
Deontic Modality	Strong	Electronic dictionaries	Z_SB_2m20	have to	that’s especially<B:EM> now these days when, you know<Ccr>, you<Address> are looking up different<Att:J> languages, like when you<Address> have to<BM> look up when you<Address> come across a fancy<Att:J> word in English for some<Hedge:indefinity> word in Spanish. (Z_SB_2m20)
Deontic Modality	Strong	Electronic dictionaries	Z_SB_2m20	have to	You<Address> have to<BM>, uh, just<B:Em> use it as a point of reference, um, and that’s, that’s where I’ve seen<H:Cog> a lot of<Booster> problems<Att:J> (Z_SB_2m20)
Deontic Modality	Strong	Renting an apartment off campus	L_CL_1f18	have to	You<Address> ‘d have to<HM> buy all your<Address> toilet paper, which is really<B:Em> being annoying<Att:F>. (L_CL_1f18)
Deontic Modality	Strong	Renting an apartment off campus	L_CL_1f18	have to	You<Address> ‘d have to<HM> buy, you<Address> have to<BM> buy, like flour<Address> or sugar and all that stuff to bake. (L_CL_1f18)
Deontic Modality	Strong	Electronic dictionaries	S_EN_2f19	must	I just<B:Em> think<B:Cog> there’re good<Att:J> things in general<Hedge>, that they must<BM> be verified and must<BM> be sited properly<Att:J>. (S_EN_2f19)
Deontic Modality	Strong	Electronic dictionaries	S_EN_2f19	must	I just<B:Em> think<B:Cog> there’re good<Att:J> things in general<Hedge>, that they must<BM> be verified and must<BM> be sited properly<Att:J>. (S_EN_2f19)
Deontic Modality	Strong	Renting an apartment off campus	E_AN_4f21	need to	I thought that<B:Cog> I need to<BM> kind of<Hedge> get out the of the small school mentality that Davison promotes, kind of<Hedge> step by my<Address> comforts<Att:F> and have a bit<Hedge> more<Booster> autonomy. (E_H_#4f21)
Deontic Modality	Strong	Electronic dictionaries	E_UD_2f19	need to	but<Cntr> the criteria really<B:Em> needs to<HM> be clarified (E_UD_2f19)
Deontic Modality	Strong	Renting an apartment off campus	E_H_#4f21	need to	I think<B:Cog> it is a great<Att:J> experience to be independent<Att:J><Att:J>, self-relIt<Att:J> and know<B:Cog> when you<Address> need<Att:App> to cook, when you<Address> need<Att:App> to drive somewhere<Generality:infinity>, pay the bills. (E_H_#4f21)
Deontic Modality	Strong	Renting an apartment off campus	E_H_#4f21	need to	I think<B:Cog> it is a great<Att:J> experience to be independent<Att:J><Att:J>, self-relIt<Att:J> and know<B:Cog> when you<Address> need<Att:App> to cook, when you<Address> need<Att:App> to drive somewhere<Generality:infinity>, pay the bills. (E_H_#4f21)
Deontic Modality	Strong	Electronic dictionaries	J_M_2f19	need to	I don’t<Negation> know<B:Cog> whether it is but<Cntr> I found a good<Att:J> one that I use most<Booster> of the time, I’m afraid I need<Att:App> to. (J_M_2f19)
Deontic Modality	Strong	Getting married on campus	K_RE_3f21	need to	I think<B:Cog> you<Address> need<Att:App> get out in the world and that you<Address> can<ability> find yourself first and live on your<Address> own before you<Address> two can<ability> decide<B:Cog>, um, to spend the rest of your<Address> life together. (K_RE_3f21)
Deontic Modality	Strong	Renting an apartment off campus	Liz_UD_1f18	need to	And also<B:Em> I don’t know <H:Cog><negation> you<Address> have to<BM> do everything<Generality> yourself<Address>, buy all your<Address> food, and like anything<Generality> you<Address> need<Att:App> to live with. (Liz_UD_1f18)
Deontic Modality	Strong	Electronic dictionaries	N_RE_2f19	need to	And I did<B:Em> have a, like a little hand-held Spanish-English dictionary always<Generality>, all the time<Generality> which is always<Generality> very<Booster> useful<Att:J> when you<Address> just<B:Em> need<Att:App> to use a word you<Address> don’t<Negation> know<B:Cog> what it is, it’s very<Booster> simple<Att:J>. (N_RE_2f19)
Deontic Modality	Strong	Renting an apartment off campus	P_AN_4f22	need to	Plus, you<Address> have also<B:Em> have to<BM> get the whole<Booster> idea that if something goes wrong in your<Address> apartment, you<Address> need<Att:App> to call a plumber, call an electricI and whereas<Cntr> on campus you<Address> simply<B:Em> have to<BM> put in a work holder and someone<Generality> comes over for free to fix your, whatever<Generality> the problem<Att:J> there is. (P_AN_4f2…
Deontic Modality	Strong	Getting married on campus	S_CL_3f21[1]	need to	especially<B:EM> when you<Address>’re planning on experiencing that with somebody for the rest of your<Address> life, you<Address> need<Att:App> to know<B:Cog> what it’s going to be like, you<Address> need<Att:App> to know<B:Cog> how you<Address>’re going to act, how they’re going to act, you<Address> need<Att:App> to know<B:Cog>, um, if you<Address> can<possibility?>…have that same sort of commi…
Deontic Modality	Strong	Getting married on campus	S_CL_3f21[1]	need to	especially<B:EM> when you<Address>’re planning on experiencing that with somebody for the rest of your<Address> life, you<Address> need<Att:App> to know<B:Cog> what it’s going to be like, you<Address> need<Att:App> to know<B:Cog> how you<Address>’re going to act, how they’re going to act, you<Address> need<Att:App> to know<B:Cog>, um, if you<Address> can<possibility?>…have that same sort of commi…
Deontic Modality	Strong	Getting married on campus	S_CL_3f21[1]	need to	especially<B:EM> when you<Address>’re planning on experiencing that with somebody for the rest of your<Address> life, you<Address> need<Att:App> to know<B:Cog> what it’s going to be like, you<Address> need<Att:App> to know<B:Cog> how you<Address>’re going to act, how they’re going to act, you<Address> need<Att:App> to know<B:Cog>, um, if you<Address> can<possibility?>…have that same sort of commi…
Deontic Modality	Strong	Renting an apartment off campus	S_EC_1m18	need to	And if you<Address> do<B:Em> need to<Att:App> go off campus, it sounds<H:Cog> too<B:EM> much<Booster> awesome<Att:F>. (S_EC_1m18)
Deontic Modality	Strong	Renting an apartment off campus	W_H_4m21	need to	But<Cntr> I feel<H:Cog> once you<Address>’re a junior, you<Address> kind of<Hedge> do branch off, and maybe<HM> don’t<Negation> need<Att:App> to be making as many<Booster> friends<Att:F> as you<Address> did in your<Address> first year (W_H_4m21)
Deontic Modality	Strong	Renting an apartment off campus	W_H_4m21	need to	however<Cntr>, the senior housing at Davison is very<Booster> nice<Att:J> so there weren’t<Negation> really<B:Em> much<Booster> need<Att:App> to rent, to rent an apartment at the senior’s, since the housing would<HM> be better<Att:J><Booster> than most<Booster> the apartments I said previously. (W_H_4m21)
Deontic Modality	Weak	Getting married on campus	C_CH_3m20 1	should	But<Cntr> like I said that<H:Cog> I feel like<H:Cog> that should<HM> kind of<Hedge> stay separate from college at first. (C_CH_3m20 1)
Deontic Modality	Weak	Electronic dictionaries	E_UD_2f19	should	It really<B:Em> means if we<Add> can<allow> use English dictionaries, if we<Add> can[allow] use online encyclopedias, if we<Add> can[allow] use online article data bases, then we<Add> should<HM> be able to use electronic dictionaries. (E_UD_2f19)
Deontic Modality	Weak	Renting an apartment off campus	G_H_4m21	should	I should<HM> have few stories. (G_H_4m21)
Deontic Modality	Weak	Renting an apartment off campus	I_PS_4M21	should	the campus experience is something<Generality:infinity> we<Add> should<HM> be required<Att:App> of freshman and possibly<HM> for sophomores. (I_PS_4M21)
Deontic Modality	Weak	Renting an apartment off campus	I_PS_4M21	should	so if you<Address> want<Att:F> an option of living off campus, I think<B:Cog> that should be, you should<HM> just apply for it, you should just live off campus. (I_PS_4M21)
Deontic Modality	Weak	Renting an apartment off campus	I_PS_4M21	should	I think<B:Cog> off-campus students <Excluded_ BS>, the house <Excluded_ BS>, new apartment of house should<HM> be pretty<B:Em> close to the campus so you maintain the campus’s feel (I_PS_4M21)
Deontic Modality	Weak	Renting an apartment off campus	I_PS_4M21	should	it should<HM> be still<B:Em> like living in college, or like in living away from the college just<B:Em> happen to go to classes or something<Hedge> on campus. (I_PS_4M21)
Deontic Modality	Weak	Renting an apartment off campus	I_PS_4M21	should	so my<Address> take on causes of renting an apartment outside campuses that should<Excluded_ BS> be definitely<Excluded_ BS>, should<HM> be made all the freshmen to live on campus, and, perhaps<HM> sophomores (I_PS_4M21)
Deontic Modality	Weak	Renting an apartment off campus	I_PS_4M21	should	but<Cntr> when things get to be juniors seniors, the choice should<HM> be the students, whether or not they want to<Att:F> live, off campus or on campus.
Deontic Modality	Weak	Getting married on campus	J_AN_3f20 1	should	colleges are the time you<Address> should<HM> be going out meeting new people<Generality>(J_AN_3f20 1)
Deontic Modality	Weak	Getting married on campus	J_AN_3f20	should	you know<Ccr>, I feel that you<Address> should<HM> go for it. (J_AN_3f20)
Deontic Modality	Weak	Getting married on campus	J_AN_3f20	should	if you<Address> feel that you<Address> should<HM> marry before you<Address> start having a children (…) Then please by all means do it. (J_AN_3f20)
Deontic Modality	Weak	Electronic dictionaries	J_M_2f19	should	I probably<HM> should<HM> do on my<Address> printed…[dictionary] or more<Booster> especially<B:EM>, um, on translation, um, ‘cause I have a pretty good<Att:J> Spanish-English dictionary (J_M_2f19)
Deontic Modality	Weak	Renting an apartment off campus	K_CH_1f18	should	I don’t<Negation> think<B:Cog> that they should<HM>n’t be allowed to. (K_CH_1f18)
Deontic Modality	Weak	Renting an apartment off campus	K_CH_1f18	should	I definitely think<B:Cog> though that freshmen at least should<HM> be required to live on campus (K_CH_1f18)
Deontic Modality	Weak	Getting married on campus	K_RE_3f21	should	I really<B:Em> believe that once you<Address> decide<B:Cog>d to get married that you<Address> should<HM> not<Negation> be dependent on your<Address> parents for financial support any more<Generality> (K_RE_3f21)
Deontic Modality	Weak	Electronic dictionaries	N_RE_2f19	should	But<Cntr> I don’t<Negation> know<H:Cog> if you<Address> have one, you<Address> should<HM> ? use it. (N_RE_2f19)
Deontic Modality	Weak	Getting married on campus	S_CL_3f21[1]	should	They don’t<Negation> think<B:Cog> that… at the age of 21, 22, you know<Ccr>, 19, that you<Address> are really<B:Em> capable of making a commitment that should<HM> last your<Address> entire<B:Em> life. (S_CL_3f21[1])
Deontic Modality	Weak	Getting married on campus	S_CL_3f21[1]	should	Plus, I mean, marriage is a very<Booster> very<Booster> very<Booster> important<Att:J> decision, something<Gemerality> that should<HM>. (S_CL_3f21[1])
Deontic Modality	Weak	Electronic dictionaries	S_EN_2f19	should	I think<B:Cog> electronic dictionaries should<HM> be used with caution<Att:App>.(S_EN_2f19)
Deontic Modality	Weak	Electronic dictionaries	S_EN_2f19	should	uh, I think<B:Cog> students should<HM>…make sure that<B:Cog> they’re from a good<Att:J>, uh, authentic<Att:J>, academic source before they, um, base thesis or papers, or anything<Generality> like that<Hedge> on them. (S_EN_2f19)
Deontic Modality	Weak	Renting an apartment off campus	S_EC_1m18	should	If there is a reason why students should<HM> not<Negation> be on campus, like a physical, a condition maybe<HM> not<Negation> necessarily<BM> physical, but<Cntr> then any<Generality> condition that would<HM> prevent them from<Att:App> wanting to<Att:F> live on campus, social or, um, medical (S_EC_1m18)
Deontic Modality	Weak	Renting an apartment off campus	S_EC_1m18	should	while I think<B:Cog> that should<HM> be a decision<B:Cog> that they should<HM> want to<Att:F> make especially<B:EM> for those coming from near to the school. (S_EC_1m18)
Deontic Modality	Weak	Renting an apartment off campus	S_EC_1m18	should	while I think<B:Cog> that should<HM> be a decision<B:Cog> that they should<HM> want to<Att:F> make especially<B:EM> for those coming from near to the school. (S_EC_1m18)
Deontic Modality	Weak	Renting an apartment off campus	W_H_4m21	should	That’s certainly<Booster> something<Gnerality> that should<HM> be taken into consideration<H:Cog> when you<Address> try to<Att:App> decide<B:Cog> whether or not<Negation> to rent an apartment. (W_H_4m21)

## Sheet: Sheet3 NS_Potentiality
Category	Sub-category	Type	Grammatical feature	Year/Topic	Proficiency Level	Speaker	Marker	Marker contexts
Effective modality	Potentiality	Ability can	can + action verbs in main clause	Getting married on campus	N/A	K_RE	can	you are an adult and you can<ability> take care of yourself. K_RE
Effective modality	Potentiality	Ability can	can + action verbs in main clause	Renting an apartment off campus	N/A	M_UD	can	I can<ability> roll out of bed and be to class in two minutes. M_UD
Effective modality	Potentiality	Ability can	can + action verbs in subject clause	Getting married on campus	N/A	R_ANT	can	I am sure they can<allowing> say that they are in love and that they believe that this is what they want to do and they can<ability>handle it and everything. R_ANT
Effective modality	Potentiality	Ability can	can + action verbs in main clause	Getting married on campus	N/A	S_CL	can	They [practical things like making budge and living on one’s own] can<ability> beat something beautiful and wonderful up, because it’s the practical things that often get in the way of…of the good things like marriage and love, and happiness and all that. R_ANT
Effective modality	Potentiality	Ability can	can + action verbs in subject clause	Getting married on campus	N/A	J_ANT	can	But at the same time, I’m sure they could, people can<ability> balance that fine and have a great marriage as a great college experience. (J_ANT)
Effective modality	Potentiality	Ability can	can + action verbs in main clause	Renting an apartment off campus	N/A	L_CL	can	But I can<ability> grasp any person at cafeteria for lunch or dinner. L_CL
Effective modality	Potentiality	Ability can	can + action verbs in subject clause	Electronic dictionaries	N/A	K_ECN	can	And I think that it [electronic dictionaries] can<ability> really extend our vocabulary when you are learning a different foreign language. K_ECN
Effective modality	Potentiality	Ability can	can + action verbs in reason dependent clause	Renting an apartment off campus	N/A	E_H	can	I feel like I don’t budget mine as well living on campus, ‘cause I can<ability> just run to the union or I can<allowing> just um use my cat card. ( E_H)
Effective modality	Potentiality	Ability can	can + action verbs in subject clause	Getting married on campus	N/A	R_ANT	can	I don’t think that you can<ability> make a commitment to someone before having experienced that yourself. R_ANT
Effective modality	Potentiality	Ability can	can + action verbs in main clause	Renting an apartment off campus	N/A	P_ANT	can	Living on campus I can<ability> just kind of step back a few hundred feet and rest on my own bed, which is nice. P_ANT
Effective modality	Potentiality	Ability can	can + sense/cognitive verb	Getting married on campus	N/A	D_ANT	can	But I can<ability> see in other schools, large schools, the schools with much older students it wouldn’t be uncommon or strange, inappropriate at all. (D_ANT)
Effective modality	Potentiality	Ability can	can + sense/cognitive verb	Electronic dictionaries	N/A	K_H	can	Um, I can<ability> tell you how many times I have heard that from my friends. K_H
Effective modality	Potentiality	Ability can	can + sense/cognitive verb	Renting an apartment off campus	N/A	L_PS	can	But think for some people that after living on campus, they can<ability> feel a little constrainedL_PS
Effective modality	Potentiality	Ability can	can + sense/cognitive verb	Getting married on campus	N/A	K_RE	can	I think you need get out in the world and then you can<ability> find yourself. K_RE
Effective modality	Potentiality	Ability can	can + sense/cognitive verb	Getting married on campus	N/A	K_RE	can	first live on your own before you two can<ability> decide, um, to spend the rest of your life together. K_RE
Effective modality	Potentiality	Ability can	can in as much as I can	Renting an apartment off campus	N/A	L_UD	can	While I am in college, I want to kind of be on campus as much as I can<ability>, not just really going there for classes. L_UD
Effective modality	Potentiality	Possibility can	expressing hypothecial result	Getting married on campus	N/A	D_ANT	can	I just think there are so many different experiences you can<possibility> have in college, if single.( D_ANT)
Effective modality	Potentiality	Possibility can	expressing hypothecial result	Renting an apartment off campus	N/A	L_CL	can	[If you live on campus,] [y]ou can<possibility> buy the cookies or just get the cookies free from the cafeteria. L_CL
Effective modality	Potentiality	Possibility can	expressing hypothecial result	Renting an apartment off campus	N/A	M_UD	can	You can<possibility> have your own space, and they are actually they are bigger than the average dorm room. M_UD
Effective modality	Potentiality	Possibility can	expressing hypothecial result	Renting an apartment off campus	N/A	L_UD	can	you can<possibility> take foam bath if you want to. L_UD
Effective modality	Potentiality	Possibility can	expressing hypothecial result	Renting an apartment off campus	N/A	I_PS	can	I personally live off campus and I think it’s great for my privacy, and cause a lot more quiet and I can<possibility> get better sleep and then… (I_PS)
Effective modality	Potentiality	Possibility can	expressing hypothecial result	Renting an apartment off campus	N/A	W_H_4m21	can	as my first year it was nice to stay on campus, because you can<possibility> get off your school to meet, to know people a little better. W_H_4m21
Effective modality	Potentiality	Possibility can	along with other modals	Electronic dictionaries	N/A	K_H	can	It seems to me that you can<possibility> find out what in English word it is for whatever, er, Chinese. K_H
Effective modality	Potentiality	Possibility can	along with other modals	Renting an apartment off campus	N/A	A_UD	can	So I like it in Davidson live on campus, because I guess you can<possibility> meet a lot of people.( A_UD)
Effective modality	Potentiality	Possibility can	along with other modals	Renting an apartment off campus	N/A	A_UD_1	can	And I’m sure it can<possibility> get expensive. A_UD_1
Effective modality	Potentiality	Possibility can	along with other modals	Getting married on campus	N/A	R_ANT	can	I am sure they can<possibility> say that they are in love and that they believe that this is what they want to do. R_ANT
Effective modality	Potentiality	Possibility can	logical connection	Renting an apartment off campus	N/A	A_UD_1	can	I think the older students generally rent the apartments outside campus. And that’s good because they probably have more opportunities for jobs. And I’m sure it can<possibility> get expensive. (A_UD_1)
Effective modality	Potentiality	Possibility can	logical connection	Renting an apartment off campus	N/A	A_UD	can	Also, but renting apartments off campus can<possibility> be exciting and fun for us weekends. ( A_UD)
Effective modality	Potentiality	Possibility can	logical connection	Getting married on campus	N/A	C_CH	can	It can<possibility> give, either person involved [in campus marriage] the feeling that they can’t go out to enjoy themselves… (C_CH)
Effective modality	Potentiality	Possibility can	logical connection	Renting an apartment off campus	N/A	G_H	can	when you are on campus you don’t have to deal with any financial burdens, such as paying for utilities, paying for, things like cable, electricity and if they’re not included, it can<possibility> vary from the month to month. (G_H)
Effective modality	Potentiality	Possibility can	logical connection	Getting married on campus	N/A	J_ANT	can	I think it might be challenging um for college students to get married because they are having too thus big world to learn and can<possibility> be very stressful. (J_ANT)
Effective modality	Potentiality	Possibility can	logical connection	Electronic dictionaries	N/A	K_ECN	can	it can<possibility> really be helpful for the learning process. K_ECN
Effective modality	Potentiality	Possibility can	logical connection	Renting an apartment off campus	N/A	L_UD	can	But it can<possibility> be easier being off campus, you don’t have to follow kind of rules. L_UD
Effective modality	Potentiality	Possibility can	logical connection	Renting an apartment off campus	N/A	S_BI	can	But I think that can<possibility> also be fun living on campus. S_BI
Effective modality	Potentiality	Possibility can	logical connection	Renting an apartment off campus	N/A	T_NR	can	they can<possibility> almost paid more than what they share. T_NR
Effective modality	Potentiality	Possibility can	logical connection	Getting married on campus	N/A	J_ANT	can	So I definitely think um, if strength are ready and that’s what they want, it can<possibility> be appropriate for them to get married. (J_ANT)
Effective modality	Potentiality	Possibility can	could for circumstance possibility	Renting an apartment off campus	N/A	A_UD 1	can	Also<B:Em> off campus, you<Address> could<HM> have more<Booster> independence<Att:J> and more<Booster> parties that are unlikely<HM>, or less<Hedge> likely<HM> while living in dorm. (A_UD 1)
Effective modality	Potentiality	Possibility can	could for dynamic possibility	Electronic dictionaries	N/A	D_M	can	sometimes<Hedge:Frequency> if you<Address> don’t<Negation> recognize<H:Cog> a word, you<Address> don’t<Negation> think about<B:Cog> its possible<HM> meaning could<HM> be from the context. (D_M)
Effective modality	Potentiality	Possibility can	could in attributive clauses	Getting married on campus	N/A	D_ANT	can	I have never<Generality> been in a relationship that I could<HM> go toward marriage. (D_ANT)
Effective modality	Potentiality	Possibility can	could for dynamic possibility	Getting married on campus	N/A	D_ANT	can	It’s the time you<Address> could<HM> find yourself<Address>. (D_ANT)
Effective modality	Potentiality	Possibility can	could in result dependet clauses	Renting an apartment off campus	N/A	E_ANT	can	because there’s apartments that are fairly<Booster> close to campus so that you<Address> could<HM> still<B:Em> walk to campus. (E_ANT)
Effective modality	Potentiality	Possibility can	could in attributive clauses	Renting an apartment off campus	N/A	G_AT	can	it took a lot<Booster> phone calls I could<HM> find is a lot of<Booster> dumb<Att:F> people,. (G_AT)
Effective modality	Potentiality	Possibility can	could for circumstance possibility	Electronic dictionaries	N/A	K_H	can	To have an electronic dictionary I could<HM> covertly so get out just<B:Em> exactly what they were say<H:Cog>ing. (K_H)
Effective modality	Potentiality	Possibility can	could for dynamic possibility	Electronic dictionaries	N/A	K_ECN	can	I think<B:Cog> electronic dictionaries could<HM> be great<Att:J> learning tool, especially<B:EM> for college students. (K_ECN)
Effective modality	Potentiality	Possibility can	could for dynamic possibility	Electronic dictionaries	N/A	K_ECN	can	They could<HM> be invaluable<Att:J>, especially<B:EM> if your are a person outside the classroom (K_ECN)
Effective modality	Potentiality	Possibility can	could for dynamic possibility	Electronic dictionaries	N/A	K_ECN	can	They could<HM> be very<Booster> effective for learning. (K_ECN)
Effective modality	Potentiality	Possibility can	could for dynamic possibility	Electronic dictionaries	N/A	K_ECN	can	That could<HM> be very<Booster> useful, just<B:Em> in your<Address> everyday life you<Address> could<HM> be learning constantly. (K_ECN)
Effective modality	Potentiality	Possibility can	could for dynamic possibility	Electronic dictionaries	N/A	K_ECN	can	That could<HM> be very<Booster> useful, just<B:Em> in your<Address> everyday life you<Address> could<HM> be learning constantly. (K_ECN)
Effective modality	Potentiality	Permission can	we can	Electronic dictionaries	N/A	E_UD	can	It really means if we can<allow> use English dictionaries, if we can<allow> use online encyclopedias, if we can<allow> use online article data bases, then we should be able to use electronic dictionaries. (E_UD)
Effective modality	Potentiality	Permission can	we can	Electronic dictionaries	N/A	E_UD	can	It really means if we can<allow> use English dictionaries, if we can<allow> use online encyclopedias, if we can<allow> use online article data bases, then we should be able to use electronic dictionaries. (E_UD)
Effective modality	Potentiality	Permission can	we can	Electronic dictionaries	N/A	E_UD	can	It really means if we can<allow> use English dictionaries, if we can<allow> use online encyclopedias, if we can<allow> use online article data bases, then we should be able to use electronic dictionaries. (E_UD)
Effective modality	Potentiality	Permission can	3rd person subject can	Getting married on campus	N/A	J_ANT_1	can	I think college students can<allowing> get married and be fine in their early life. I just think that might be ever more challenging. J_ANT_1
Effective modality	Potentiality	Permission can	3rd person subject can	Renting an apartment off campus	N/A	S_ECN	can	If there is a reason why students should not be on campus,…then these students can<allowing> rent apartment off campus. S_ECN
Effective modality	Potentiality	Permission can	you can	Renting an apartment off campus	N/A	A_UD_1	can	the apartments will teach independence because you have to pay your own bills, and make your own food. Of course, you can<B:M allowing> back to campus to eat at the dining hall. (A_UD_1)
Effective modality	Potentiality	Permission can	you can	Renting an apartment off campus	N/A	E_ANT	can	But um so I guess it I mean it makes sense um for social sense because sometimes you can<allowing> have some fun parties when you are not on campus, not having to deal with the campus police and things like that.( E_ANT)
Effective modality	Potentiality	Permission can	you can	Renting an apartment off campus	N/A	E_H	can	but when we are in our dorm rooms I feel like it’s a very comfortable atmosphere where you can<allowing> just enjoy one another’s company and come into your common room. ( E_H)
Effective modality	Potentiality	Permission can	3rd person subject can	Renting an apartment off campus	N/A	I_PS	can	they can<allowing>, um, invite friends over, go visit friends on campus (I_PS)
Effective modality	Potentiality	Permission can	you can	Renting an apartment off campus	N/A	L_UD	can	But it can<possibility> be easier being off campus, you don’t have to follow kind of rules. You just can<allowing> have your own space. (L_UD)
Effective modality	Potentiality	Permission can	you can	Renting an apartment off campus	N/A	L_CL_1f18	can	But they have, here on campus, they have senior apartments that's still part of the campus. You can<allowing> still walk everywhere. L_CL_1f18
Effective modality	Potentiality	Permission can	you can	Renting an apartment off campus	N/A	K_EN_[1]	can	they are very much into, I guess, um, home improvement, you can<allowing> say, um, always building benches, and various things to make their house more homey. K_EN_[1]
Effective modality	Potentiality	Permission can	you can	Renting an apartment off campus	N/A	W_H	can	But I feel once you’re a junior, you kind of can<allowing> branch off, and maybe don’t need to be making as many friends as you did in your first year and you already have quite a group of friends. W_H
Effective modality	Potentiality	Permission can	you can	Electronic dictionaries	N/A	Z_SB	can	You don’t have to look through the whole book tp look for something, um, when you can<allowing> just, just as easily type and press enter and wait for it to come up. Z_SB
Effective modality	Potentiality	Permission can	you can	Electronic dictionaries	N/A	Z_SB	can	and [the word that you look up in an electronic dictionary] usually comes up a lot faster than when you can< allowing> look for it in a book. Z_SB
Effective modality	Potentiality	Permission can	3rd person subject can	Electronic dictionaries	N/A	K_H	can	anyone, um, can<allowing> develop something that will help them. K_H
Effective modality	Potentiality	Permission can	I can	Renting an apartment off campus	N/A	E_H	can	I feel like I don’t budget mine as well living on campus, ‘cause I can<allowing> just run to the union or I can<allowing> just um use my cat card. ( E_H)
Effective modality	Potentiality	Permission can	I can	Renting an apartment off campus	N/A	G_H	can	I can<allowing> always go there[referring to friends’ apartment off campus] and hang out and party which is pretty cool. (G_H)
Effective modality	Potentiality	Permission can	I can	Renting an apartment off campus	N/A	P_ANT	can	I can<allowing> come and go as I want and parking was so much easier. P_ANT
Effective modality	Potentiality	Permission can	I can	Renting an apartment off campus	N/A	P_ANT	can	I can<allowing> have parties when I wanted and I didn’t have to worry about the police. P_ANT
